# Supplementary material for: Multi-omics analysis reveals key genes associated with clear cell renal cell carcinoma
Source: PeerJ. 2026 Apr 21;14:e21057. doi: 10.7717/peerj.21057 (PMC13108463; doi:10.7717/peerj.21057)
Supplement: Supplemental Information 3 [file peerj-14-21057-s003.zip]

Archive with 16 entries (16 files):
- hdWGCNA_gene.csv
- input.txt
- input.xls
- Mendelian randomization.R
- OR.txt
- OR.xls
- PRDX2expression.csv
- TCGA-KIRC.survival.tsv
- TCGA-KIRC.survival.xls
- TCGAexpTime.xlsx
- TCGAuniCox_gpr.txt
- TCGAuniCox_gpr.xls
- COX.R
- singlecell.R
- validation.R
- validation2.R
