# Supplementary material for: Multi-omics analysis reveals key genes associated with clear cell renal cell carcinoma
Source: PeerJ. 2026 Apr 21;14:e21057. doi: 10.7717/peerj.21057 (PMC13108463; doi:10.7717/peerj.21057)
Supplement: Supplemental Information 3 [file peerj-14-21057-s003.zip › hdWGCNA_gene.csv]

	x
1	SSR3
2	SLC37A4
3	PRDX2
4	COPE
5	HLA-A
6	IL32
7	PSMB6
8	TUFM
9	ALDH2
10	PDIA3
11	GSTO1
12	ECHS1
13	GAL3ST1
14	CST3
15	GLYAT
16	NUCB1
17	ISOC2
18	EIF6
19	HLA-C
20	ATP5J2
21	CD151
22	ACADVL
23	PSMB3
24	TMED9
25	CYBA
26	MYL12B
27	P4HB
28	LMAN2
29	CTSD
30	TMBIM6
31	PCSK1N
32	LGALS2
33	BSG
34	CTSA
35	CES2
36	ACTB
37	GSTK1
38	TPI1
39	CRYAB
40	ATP5B
41	TMEM176A
42	LDHB
43	KRT18
44	NAT8
45	MIF
46	CD63
47	LAPTM4A
48	TMEM176B
49	ALDOA
50	ITM2B
51	METTL9
52	MIEN1
53	H2AFJ
54	BEX2
55	FTH1
56	COX7A2L
57	ARL6IP4
58	MYEOV2
59	CAPN3
60	UGT2B7
61	COX14
62	CNFN
63	CRNDE
64	ANK2
65	CCDC74A
66	TMEM106C
67	GTSF1
68	NACA
69	OST4
70	RBP5
71	PRAP1
72	BST2
73	MPC2
74	ATP5G2
75	RTN4
76	IFI27
77	AC004556.1
78	OCIAD2
79	MRPL18
80	HMGN3
81	ISCU
82	C19orf33
83	MVK
84	LGALS4
85	DBI
86	DYNLL1
87	SNHG25
88	APOC1
89	CD24
90	VAMP8
91	MZT2B
92	FTL
93	MCCC1
94	MZT2A
95	PRR13
96	HSPE1
97	UBR4
98	S100A1
99	GPX4
100	C12orf75
101	ATP5G1
102	PET100
103	HSP90B1
104	PRDX6
105	FIS1
106	RAB1A
107	SCP2
108	PDIA6
109	IMPA2
110	NDUFC2
111	COX6B1
112	GCHFR
113	NDUFS8
114	ATP5D
115	PXMP2
116	GSTP1
117	NDUFB9
118	S100A11
119	USMG5
120	ROMO1
121	MDH1
122	TMEM37
123	TXNDC17
124	GPX3
125	NDUFS7
126	ADI1
127	REXO2
128	HINT1
129	PGRMC1
130	SLC3A1
131	ATP5E
132	COX8A
133	NDUFS6
134	AIG1
135	COX7B
136	NDUFA2
137	MYL6
138	ANXA4
139	SLC17A3
140	COX7C
141	NDUFB4
142	NDUFA1
143	NDUFA3
144	CXCL14
145	COX5B
146	COX6A1
147	KHK
148	PDZK1IP1
149	UQCRQ
150	PEBP1
