# Supplementary material for: Multi-omics analysis reveals key genes associated with clear cell renal cell carcinoma
Source: PeerJ. 2026 Apr 21;14:e21057. doi: 10.7717/peerj.21057 (PMC13108463; doi:10.7717/peerj.21057)
Supplement: Supplemental Information 3 [file peerj-14-21057-s003.zip › input.txt]

id	HR	HR.95L	HR.95H	pvalue
BSG	0.83345486	0.654680551	1.061047259	0.139162732
COX14	0.843848759	0.613449127	1.160782039	0.296688403
GTSF1	1.260612934	0.974407186	1.630883877	0.077960156
PRDX2	0.673271927	0.570958202	0.793919915	2.55131E-06
RBP5	0.915453459	0.843585443	0.993444165	0.034205386
