# Supplementary material for: Multi-omics analysis reveals key genes associated with clear cell renal cell carcinoma
Source: PeerJ. 2026 Apr 21;14:e21057. doi: 10.7717/peerj.21057 (PMC13108463; doi:10.7717/peerj.21057)
Supplement: Supplemental Information 3 [file peerj-14-21057-s003.zip › input.xls]

## Sheet: input
id	HR	HR.95L	HR.95H	pvalue
BSG	0.833455	0.654681	1.06105	0.139163
COX14	0.843849	0.613449	1.16078	0.296688
GTSF1	1.26061	0.974407	1.63088	0.0779602
PRDX2	0.673272	0.570958	0.79392	2.55131e-06
RBP5	0.915453	0.843585	0.993444	0.0342054
