# Supplementary material for: Multi-omics analysis reveals key genes associated with clear cell renal cell carcinoma
Source: PeerJ. 2026 Apr 21;14:e21057. doi: 10.7717/peerj.21057 (PMC13108463; doi:10.7717/peerj.21057)
Supplement: Supplemental Information 3 [file peerj-14-21057-s003.zip › Mendelian randomization.R]

scRNAsub=readRDS('scRNA_Epithelial_cells.RDS')


library(Seurat)

library(monocle)
library(tidyverse)
library(patchwork)
data=as.matrix(scRNAsub@assays$RNA@counts)
data <- as(data, 'sparseMatrix')
pd <- new('AnnotatedDataFrame', data = scRNAsub@meta.data)
fData <- data.frame(gene_short_name = row.names(data), row.names = row.names(data))
fd <- new('AnnotatedDataFrame', data = fData)

mycds <- newCellDataSet(data,
                        phenoData = pd,
                        featureData = fd,
                        expressionFamily = negbinomial.size())

mycds <- estimateSizeFactors(mycds)
mycds <- estimateDispersions(mycds, cores=4, relative_expr = TRUE)


disp_table <- dispersionTable(mycds)
disp.genes <- subset(disp_table, mean_expression >= 0.1 & dispersion_empirical >= 1 * dispersion_fit)$gene_id
mycds <- setOrderingFilter(mycds, disp.genes)
plot_ordering_genes(mycds)


mycds <- reduceDimension(mycds, max_components = 2, method = 'DDRTree')

mycds <- orderCells(mycds)

plot1 <- plot_cell_trajectory(mycds, color_by = "State")
plot1


plot2 <- plot_cell_trajectory(mycds, color_by = "Pseudotime")
plot2


plot4 <- plot_cell_trajectory(mycds, color_by = "seurat_clusters")
plot4

seurat_obj=readRDS('hdWGCNA_object.rds')
library(hdWGCNA)
library(tidyverse)

hub_df <- GetHubGenes(seurat_obj, n_hubs = 25)
### !!!!!
gene=hub_df[hub_df$module %in% c('turquoise','red','blue'),]
gene=gene$gene_name

my_pseudotime_cluster <- plot_pseudotime_heatmap(mycds[gene,],
                                                 # num_clusters = 2, # add_annotation_col = ac,
                                                 show_rownames = TRUE,
                                                 return_heatmap = TRUE)

my_pseudotime_cluster 


setwd("G:\\GCNA)
library(tidyverse)
seurat_obj=readRDS('hdWGCNA_object.rds')

hub_df <- GetHubGenes(seurat_obj, n_hubs = 50)
gene=hub_df[hub_df$module %in% c('turquoise','red','blue'),]
gene=gene$gene_name


write.csv(gene,file ='hdWGCNA_gene.csv',quote = F)

gene=ss
gene=gene[!duplicated(gene)]

## 转ENSEMBL
library(clusterProfiler)
library(org.Hs.eg.db)
df=bitr(geneID = gene,fromType = 'SYMBOL',toType = 'ENSEMBL',OrgDb = 'org.Hs.eg.db')
id=df$ENSEMBL
id=id[!duplicated(id)]
id


#devtools::install_github("MRCIEU/TwoSampleMR")
library(TwoSampleMR)
#https://gwas.mrcieu.ac.uk/datasets/


exposure_id=paste0('eqtl-a-',id)
exposure_dat <- extract_instruments(exposure_id, p1=5e-08, clump=TRUE)

R2a=2*exposure_dat$beta.exposure*exposure_dat$beta.exposure*exposure_dat$eaf.exposure*(1-exposure_dat$eaf.exposure)
R2b=2*exposure_dat$se.exposure*exposure_dat$se.exposure*exposure_dat$samplesize.exposure*exposure_dat$eaf.exposure*(1-exposure_dat$eaf.exposure)
R2=R2a/(R2a+R2b)

exposure_dat$F_statistics=R2*(exposure_dat$samplesize.exposure-2)/(1-R2)

exposure_dat=exposure_dat[exposure_dat$F_statistics>10,]

exposure_dat$exposure=stringr::str_sub(exposure_dat$exposure,1,15)

exposure_dat$ENSEMBL =exposure_dat$exposure

library(tidyverse)
exposure_dat= left_join(exposure_dat,df, by = "ENSEMBL")

exposure_dat$exposure=NULL
exposure_dat$exposure=exposure_dat$SYMBOL
exposure_dat$SYMBOL=NULL
save(exposure_dat,file ='exposure_dat.Rdata')

load('exposure_dat.Rdata')


rm(scRNA_CM)
rm(scRNA_compare)
rm(scRNA)
gc()


outcome_dat <- extract_outcome_data(snps=exposure_dat$SNP, outcomes="ukb-b-1316")


exposure_dat=exposure_dat[exposure_dat$SNP %in% outcome_dat$SNP,]


harmonised_dat <- harmonise_data(exposure_dat, outcome_dat)


mr_modified <- function(dat = harmonised_dat, prop_var_explained = T)
{
  mr_res <- mr(dat)
  
  pve <- dat %>% 
    dplyr::select(id.exposure, beta.exposure, se.exposure, samplesize.exposure) %>% 
    dplyr::group_by(id.exposure) %>% 
    dplyr::summarise(pve = sum((beta.exposure^2)/(beta.exposure^2 + samplesize.exposure*se.exposure^2)))
  
  if(prop_var_explained)
  {
    mr_res <- mr_res %>% 
      dplyr::left_join(pve, by = "id.exposure")
  }
  
  return(mr_res)
}


mr_res <- mr_modified(harmonised_dat, prop_var_explained = T)

save(exposure_dat,outcome_dat,mr_res,harmonised_dat,file ='mr_input_res.Rdata')

load('mr_input_res.Rdata')

heter_dat=mr_heterogeneity(harmonised_dat)
write.csv(heter_dat, file="table.heterogeneity.csv", row.names=F)


pleio_dat=mr_pleiotropy_test(harmonised_dat)
write.csv(pleio_dat, file="table.pleiotropy.csv", row.names=F)


### table
table1 <- mr_res %>% 
  filter(pval < 0.05,
         method %in% c("Wald ratio","Inverse variance weighted")) %>% 
  left_join(exposure_dat, by = "exposure")

table1 <- table1 %>% 
  generate_odds_ratios()%>% 
  mutate(`OR (95% CI)` = sprintf("%.2f (%.2f, %.2f)",or,or_lci95, or_uci95),
         `P value` = scales::scientific(pval),
         `PVE` = paste0(sprintf("%.2f",100*pve),"%"),
         `F statistics` = sprintf("%.2f",F_statistics)) %>% 
  dplyr::select(Gene = exposure, `ENSEMBL ID` = ENSEMBL,
                SNP, `Effect allele` = effect_allele.exposure, 
                `OR (95% CI)`, `P value`, 
                PVE, `F statistics`)

## 保存，后面常用
save(table1,file ='table1.Rdata')


library(dplyr)
library(ggplot2)
library(ggrepel)

volcano_plot <- function(.data, 
                         number_comparasion = 1,
                         title = "eQTL",
                         legend.position = "none") {
  
  p_thershold <- 0.05/number_comparasion
  p <- .data %>% 
    mutate(y = -log10(pval),  
           label = ifelse(pval < p_thershold, exposure, NA)) %>% 
    ggplot(aes(x = b, y = y)) +
    geom_point(aes(size = pve), alpha = 0.5, color = "#0072b5") +
    geom_vline(xintercept = 0, linetype = 2) +
    geom_hline(yintercept = -log10(p_thershold), linetype = 2) +
    theme_classic() +
    theme(panel.grid = element_blank(),
          legend.title = element_text(size = 6.5),
          legend.text = element_text(size = 6.5),
          legend.position = legend.position) +
    labs(x = "ln(OR)", 
         y = parse(text = "-log[10]*(italic(P)-value)"),
         title = title) +
    scale_size(name = "PVE",
               breaks = c(0.2*1:3)) +
    ggrepel::geom_label_repel(aes(label = label), size = 3)
  plot(p)
}


mr_res %>% 
  filter(method %in% c("Wald ratio", "Inverse variance weighted")) %>% 
  volcano_plot(number_comparasion = 1)
ggsave("EQTL.pdf", plot =b, width = 8, height = 6, dpi = 500)


mr_res1=mr_res[mr_res$exposure=='SLA45A3',]
harmonised_dat1=harmonised_dat[harmonised_dat$exposure=='SLA45A3',]


mr_scatter_plot(mr_res1, harmonised_dat1)

res_single=mr_singlesnp(harmonised_dat1)
mr_forest_plot(res_single)


mr_funnel_plot(singlesnp_results = res_single)


mr_leaveoneout_plot(leaveoneout_results = mr_leaveoneout(harmonised_dat1))


mr_res2=mr_res[mr_res$exposure %in% table1$Gene,]
result_or=generate_odds_ratios(mr_res2)
write.table(result_or[,4:ncol(result_or)],"OR.txt",row.names = F,sep = "\t",quote = F)


library(grid)
library(forestploter)


mydata=read.table("OR.txt",header = T,sep = "\t")
mydata$` ` <- paste(rep(" ", 20), collapse = " ")
mydata$`OR (95% CI)` <- ifelse(is.na(mydata$or), "",sprintf("%.4f (%.4f - %.4f)",
                                                            mydata$or, mydata$or_lci95, 
                                                            mydata$or_uci95))
a=forest(mydata[,c(1:3,6,13,14)],
         est = mydata$or,
         lower =mydata$or_lci95, 
         upper = mydata$or_uci95,
         sizes =0.3,
         ci_column =5 ,
         ref_line = 1,
         xlim = c(0.05, 3),
)

ggsave("fores.pdf", plot =a, width = 10, height = 6, dpi = 500)
