# Supplementary material for: Multi-omics analysis reveals key genes associated with clear cell renal cell carcinoma
Source: PeerJ. 2026 Apr 21;14:e21057. doi: 10.7717/peerj.21057 (PMC13108463; doi:10.7717/peerj.21057)
Supplement: Supplemental Information 3 [file peerj-14-21057-s003.zip › OR.txt]

exposure	method	nsnp	b	se	pval	pve	lo_ci	up_ci	or	or_lci95	or_uci95
RBP5	Wald ratio	1	0.00104277954369288	0.000326682609975785	0.00141278376977201	0.0229884885583953	0.000402481628140341	0.00168307745924542	1.00104332342732	1.00040256263474	1.00168449462907
PRDX2	Wald ratio	1	-0.00100604713418423	0.000354704882096249	0.00456404891975069	0.0266913565146996	-0.00170126870309288	-0.000310825565275587	0.998994458761568	0.998300177634188	0.999689222735986
GTSF1	Wald ratio	1	-0.00325285152068267	0.00134833350020153	0.0158436357093903	0.00288421326474658	-0.00589558518107766	-0.000610117860287681	0.99675243326906	0.994121759678464	0.999390068223768
BSG	MR Egger	5	-0.00944868825818401	0.00833474919169846	0.339341749106098	0.00769562397375615	-0.025784796673913	0.00688742015754498	0.990595810335319	0.974544792324308	1.00691119298223
BSG	Weighted median	5	-0.0016247706328819	0.000715992151717665	0.0232526652438253	0.00769562397375615	-0.00302811525024852	-0.000221426015515275	0.998376548592347	0.996976464866529	0.999778598497416
BSG	Inverse variance weighted	5	-0.00132160537560455	0.000558753578272233	0.0180167302058735	0.00769562397375615	-0.00241676238901813	-0.000226448362190973	0.998679267560179	0.997586155630011	0.999773577275304
BSG	Simple mode	5	-0.00181995024176308	0.000972701280654624	0.134671062415053	0.00769562397375615	-0.00372644475184614	8.65442683199865e-05	0.998181704863456	0.996280489826949	1.00008654801338
BSG	Weighted mode	5	-0.00180934247354649	0.000952815094979197	0.130397603260117	0.00769562397375615	-0.00367686005970572	5.81751126127331e-05	0.99819229339978	0.996329891313091	1.00005817680482
COX14	Wald ratio	1	0.000580120545194202	0.000270916742871927	0.0322479125642031	0.0389012506940708	4.91237291652257e-05	0.00111111736122318	1.00058028884766	1.00004912493576	1.00111173488081
