# Supplementary material for: Multi-omics analysis reveals key genes associated with clear cell renal cell carcinoma
Source: PeerJ. 2026 Apr 21;14:e21057. doi: 10.7717/peerj.21057 (PMC13108463; doi:10.7717/peerj.21057)
Supplement: Supplemental Information 3 [file peerj-14-21057-s003.zip › OR.xls]

## Sheet: OR
exposure	method	nsnp	b	se	pval	pve	lo_ci	up_ci	or	or_lci95	or_uci95
RBP5	Wald ratio	1	0.00104278	0.000326683	0.00141278	0.0229885	0.000402482	0.00168308	1.00104	1.0004	1.00168
PRDX2	Wald ratio	1	-0.00100605	0.000354705	0.00456405	0.0266914	-0.00170127	-0.000310826	0.998994	0.9983	0.999689
GTSF1	Wald ratio	1	-0.00325285	0.00134833	0.0158436	0.00288421	-0.00589559	-0.000610118	0.996752	0.994122	0.99939
BSG	MR Egger	5	-0.00944869	0.00833475	0.339342	0.00769562	-0.0257848	0.00688742	0.990596	0.974545	1.00691
BSG	Weighted median	5	-0.00162477	0.000715992	0.0232527	0.00769562	-0.00302812	-0.000221426	0.998377	0.996976	0.999779
BSG	Inverse variance weighted	5	-0.00132161	0.000558754	0.0180167	0.00769562	-0.00241676	-0.000226448	0.998679	0.997586	0.999774
BSG	Simple mode	5	-0.00181995	0.000972701	0.134671	0.00769562	-0.00372644	8.65443e-05	0.998182	0.99628	1.00009
BSG	Weighted mode	5	-0.00180934	0.000952815	0.130398	0.00769562	-0.00367686	5.81751e-05	0.998192	0.99633	1.00006
COX14	Wald ratio	1	0.000580121	0.000270917	0.0322479	0.0389013	4.91237e-05	0.00111112	1.00058	1.00005	1.00111
