# Supplementary material for: Multi-omics analysis reveals key genes associated with clear cell renal cell carcinoma
Source: PeerJ. 2026 Apr 21;14:e21057. doi: 10.7717/peerj.21057 (PMC13108463; doi:10.7717/peerj.21057)
Supplement: Supplemental Information 3 [file peerj-14-21057-s003.zip › PRDX2expression.csv]

		Group	PRDX2
TCGA-B0-5697-11A	11A	Normal	8.144060717
TCGA-B2-4101-01A	01A	Localized(T1-T2)	7.237973555
TCGA-BP-4342-01A	01A	Localized(T1-T2)	7.488395402
TCGA-B0-4691-01A	01A	Localized(T1-T2)	7.107874836
TCGA-BP-4167-01A	01A	Invasion£¨T3-T4£©	6.877326388
TCGA-B8-4620-01A	01A	Invasion£¨T3-T4£©	7.154294247
TCGA-BP-4769-01A	01A	Localized(T1-T2)	8.136140984
TCGA-CJ-4907-01A	01A	Invasion£¨T3-T4£©	8.127872725
TCGA-BP-5168-01A	01A	Localized(T1-T2)	7.769942154
TCGA-BP-4977-01A	01A	Localized(T1-T2)	8.186568875
TCGA-B0-5080-01A	01A	Invasion£¨T3-T4£©	7.217414297
TCGA-B0-4838-01A	01A	Localized(T1-T2)	6.425784211
TCGA-DV-A4VX-01A	01A	Invasion£¨T3-T4£©	8.013658695
TCGA-BP-5191-01A	01A	Invasion£¨T3-T4£©	6.608616399
TCGA-CZ-4862-01A	01A	Localized(T1-T2)	7.799436013
TCGA-BP-4758-01A	01A	Localized(T1-T2)	8.026609469
TCGA-B8-5552-01B	01B	Localized(T1-T2)	7.764304196
TCGA-BP-4968-01A	01A	Localized(T1-T2)	8.135436728
TCGA-CZ-4856-01A	01A	Localized(T1-T2)	7.980982653
TCGA-CZ-5454-11A	11A	Normal	8.564240746
TCGA-CJ-4634-01A	01A	Localized(T1-T2)	7.765167867
TCGA-A3-3378-01A	01A	Localized(T1-T2)	7.574821839
TCGA-A3-3365-01A	01A	Localized(T1-T2)	8.007554854
TCGA-B4-5834-01A	01A	Localized(T1-T2)	8.238382034
TCGA-CJ-4876-01A	01A	Localized(T1-T2)	8.119985091
TCGA-CZ-5458-11A	11A	Normal	8.59567297
TCGA-B2-3924-01B	01B	Localized(T1-T2)	5.109039478
TCGA-BP-4962-01A	01A	Localized(T1-T2)	8.547433959
TCGA-CZ-4866-01A	01A	Localized(T1-T2)	8.433384568
TCGA-BP-4177-01A	01A	Localized(T1-T2)	7.862161394
TCGA-B8-A54F-01A	01A	Localized(T1-T2)	8.039018224
TCGA-B0-5113-01A	01A	Invasion£¨T3-T4£©	6.605282019
TCGA-CJ-4642-01B	01B	Localized(T1-T2)	7.593774428
TCGA-BP-4986-01A	01A	Localized(T1-T2)	7.568222091
TCGA-A3-3346-01A	01A	Localized(T1-T2)	5.960041599
TCGA-B8-4619-01A	01A	Localized(T1-T2)	7.765132023
TCGA-CJ-5672-11A	11A	Normal	8.260268696
TCGA-AS-3778-01A	01A	Localized(T1-T2)	8.577704644
TCGA-BP-5007-01A	01A	Localized(T1-T2)	7.956490403
TCGA-B0-5097-01A	01A	Invasion£¨T3-T4£©	6.175061982
TCGA-B0-4703-01A	01A	Invasion£¨T3-T4£©	6.979663915
TCGA-B0-4816-01A	01A	Localized(T1-T2)	7.335793858
TCGA-BP-4330-01A	01A	Invasion£¨T3-T4£©	7.525214696
TCGA-CW-6097-01A	01A	Invasion£¨T3-T4£©	7.471389745
TCGA-CZ-5462-11A	11A	Normal	8.830869277
TCGA-DV-A4W0-05A	05A	Localized(T1-T2)	8.197228505
TCGA-BP-4325-01A	01A	Localized(T1-T2)	7.208900983
TCGA-CJ-6031-01A	01A	Localized(T1-T2)	7.570069704
TCGA-B2-A4SR-01A	01A	Localized(T1-T2)	7.703305357
TCGA-CZ-5453-11A	11A	Normal	8.456056399
TCGA-BP-4337-01A	01A	Invasion£¨T3-T4£©	7.792511033
TCGA-A3-A6NJ-01A	01A	Localized(T1-T2)	7.848763965
TCGA-CZ-5469-11A	11A	Normal	8.602152871
TCGA-CJ-5671-01A	01A	Localized(T1-T2)	7.313964736
TCGA-CJ-6032-01A	01A	Localized(T1-T2)	8.15019532
TCGA-BP-4804-01A	01A	Localized(T1-T2)	6.950166106
TCGA-CJ-4891-01A	01A	Invasion£¨T3-T4£©	6.93825044
TCGA-BP-5184-01A	01A	Localized(T1-T2)	8.076948581
TCGA-CJ-4903-01A	01A	Localized(T1-T2)	7.293301407
TCGA-A3-3311-01A	01A	Localized(T1-T2)	7.69117914
TCGA-B4-5844-01A	01A	Localized(T1-T2)	7.808123478
TCGA-B4-5832-01A	01A	Invasion£¨T3-T4£©	3.73874585
TCGA-A3-3326-01A	01A	Localized(T1-T2)	7.262096935
TCGA-CJ-4869-01A	01A	Localized(T1-T2)	7.393547605
TCGA-CZ-4864-01A	01A	Localized(T1-T2)	7.773632175
TCGA-DV-5568-01A	01A	Localized(T1-T2)	8.156628637
TCGA-A3-3349-01A	01A	Localized(T1-T2)	8.26879278
TCGA-CW-6090-01A	01A	Localized(T1-T2)	7.309764992
TCGA-CJ-6027-01A	01A	Localized(T1-T2)	7.506984232
TCGA-BP-4768-01A	01A	Localized(T1-T2)	7.624350003
TCGA-CJ-5679-01A	01A	Invasion£¨T3-T4£©	6.218172653
TCGA-BP-4763-01A	01A	Localized(T1-T2)	7.343852233
TCGA-BP-4159-01A	01A	Localized(T1-T2)	6.651936979
TCGA-B0-5092-01A	01A	Localized(T1-T2)	6.799658271
TCGA-G6-A8L7-01A	01A	Localized(T1-T2)	7.969860582
TCGA-B0-5709-01A	01A	Invasion£¨T3-T4£©	7.307043823
TCGA-B4-5378-01A	01A	Localized(T1-T2)	8.008354122
TCGA-G6-A8L6-01A	01A	Localized(T1-T2)	7.638239823
TCGA-CZ-4858-01A	01A	Localized(T1-T2)	5.98023081
TCGA-CW-5589-11A	11A	Normal	8.387517804
TCGA-BP-4975-01A	01A	Localized(T1-T2)	8.03120164
TCGA-CJ-4908-01A	01A	Localized(T1-T2)	7.433007203
TCGA-CJ-4881-01A	01A	Invasion£¨T3-T4£©	7.489815549
TCGA-BP-5198-01A	01A	Invasion£¨T3-T4£©	7.377927972
TCGA-CJ-5677-11A	11A	Normal	7.856056198
TCGA-DV-5574-01A	01A	Localized(T1-T2)	7.113174665
TCGA-B2-4102-01A	01A	Localized(T1-T2)	8.109100751
TCGA-CJ-5678-11A	11A	Normal	7.343745138
TCGA-AK-3456-01A	01A	Localized(T1-T2)	8.380807633
TCGA-EU-5907-01A	01A	Invasion£¨T3-T4£©	8.476360771
TCGA-A3-3372-01A	01A	Invasion£¨T3-T4£©	6.958928782
TCGA-CJ-4872-01A	01A	Localized(T1-T2)	6.966194899
TCGA-A3-A8OW-01A	01A	Invasion£¨T3-T4£©	7.842972203
TCGA-CW-5580-01A	01A	Invasion£¨T3-T4£©	7.753275239
TCGA-BP-4992-01A	01A	Localized(T1-T2)	5.59776189
TCGA-CJ-5683-01A	01A	Localized(T1-T2)	7.74835919
TCGA-CJ-4878-01A	01A	Invasion£¨T3-T4£©	7.017232742
TCGA-B4-5836-01A	01A	Localized(T1-T2)	8.377872061
TCGA-B2-5635-01B	01B	Localized(T1-T2)	5.930597475
TCGA-CZ-5465-11A	11A	Normal	8.170986888
TCGA-BP-4162-01A	01A	Localized(T1-T2)	7.363203075
TCGA-BP-4963-01A	01A	Localized(T1-T2)	6.879176768
TCGA-DV-5573-01A	01A	Localized(T1-T2)	8.416167805
TCGA-BP-4341-01A	01A	Invasion£¨T3-T4£©	7.043864511
TCGA-B0-4837-01A	01A	Localized(T1-T2)	7.15773541
TCGA-A3-3387-01A	01A	Localized(T1-T2)	7.017321898
TCGA-CZ-5456-01A	01A	Localized(T1-T2)	7.788847224
TCGA-B4-5835-01A	01A	Localized(T1-T2)	7.762581858
TCGA-CJ-4888-01A	01A	Invasion£¨T3-T4£©	7.086953118
TCGA-B0-5705-11A	11A	Normal	7.91426171
TCGA-AK-3465-01A	01A	Localized(T1-T2)	8.360996928
TCGA-A3-3387-11A	11A	Normal	8.275937941
TCGA-AK-3461-01A	01A	Localized(T1-T2)	7.813280899
TCGA-B0-4694-01A	01A	Invasion£¨T3-T4£©	8.533644132
TCGA-BP-4173-01A	01A	Localized(T1-T2)	7.884918881
TCGA-B0-5083-01A	01A	Localized(T1-T2)	8.192984697
TCGA-B0-4810-01A	01A	Invasion£¨T3-T4£©	8.350610901
TCGA-CZ-5458-01A	01A	Invasion£¨T3-T4£©	7.982514401
TCGA-B0-4696-01A	01A	Invasion£¨T3-T4£©	4.130136089
TCGA-BP-4989-01A	01A	Invasion£¨T3-T4£©	5.923972783
TCGA-CW-5587-01A	01A	Invasion£¨T3-T4£©	8.032802873
TCGA-AK-3454-01A	01A	Localized(T1-T2)	5.822245721
TCGA-B0-4814-01A	01A	Invasion£¨T3-T4£©	7.945770451
TCGA-B0-4849-01A	01A	Invasion£¨T3-T4£©	7.339127891
TCGA-CZ-4864-11A	11A	Normal	7.945792144
TCGA-B0-5095-01A	01A	Invasion£¨T3-T4£©	7.459048392
TCGA-CZ-5984-11A	11A	Normal	7.638258823
TCGA-CZ-5467-11A	11A	Normal	8.56439719
TCGA-BP-4174-01A	01A	Localized(T1-T2)	8.352306264
TCGA-CZ-5985-01A	01A	Localized(T1-T2)	8.334393978
TCGA-BP-4353-01A	01A	Localized(T1-T2)	7.303593836
TCGA-B0-5094-01A	01A	Invasion£¨T3-T4£©	6.388117189
TCGA-CZ-5461-11A	11A	Normal	8.588124252
TCGA-CZ-4865-11A	11A	Normal	8.267848772
TCGA-CJ-4644-01A	01A	Invasion£¨T3-T4£©	8.222030876
TCGA-B0-4821-01A	01A	Invasion£¨T3-T4£©	7.079014499
TCGA-CW-5588-01A	01A	Localized(T1-T2)	7.757023333
TCGA-BP-4965-01A	01A	Localized(T1-T2)	8.141151263
TCGA-B0-4843-01A	01A	Invasion£¨T3-T4£©	6.748294057
TCGA-B0-5116-01A	01A	Invasion£¨T3-T4£©	7.451912328
TCGA-B0-4690-01A	01A	Invasion£¨T3-T4£©	7.140369184
TCGA-BP-4163-01A	01A	Invasion£¨T3-T4£©	7.263085013
TCGA-CJ-5678-01A	01A	Localized(T1-T2)	7.618915375
TCGA-AK-3436-01A	01A	Localized(T1-T2)	5.485955567
TCGA-B8-A54I-01A	01A	Localized(T1-T2)	7.191275765
TCGA-B0-5121-01A	01A	Localized(T1-T2)	6.614608794
TCGA-CZ-5989-01A	01A	Localized(T1-T2)	4.338940898
TCGA-CZ-5987-11A	11A	Normal	7.920858857
TCGA-A3-3382-01A	01A	Localized(T1-T2)	4.766773775
TCGA-B0-4706-01A	01A	Invasion£¨T3-T4£©	7.269329898
TCGA-CJ-4916-01A	01A	Invasion£¨T3-T4£©	6.918855126
TCGA-CZ-4853-01A	01A	Localized(T1-T2)	8.165883695
TCGA-A3-3367-01A	01A	Localized(T1-T2)	7.578897606
TCGA-CZ-5456-11A	11A	Normal	8.520670211
TCGA-B0-5699-01A	01A	Localized(T1-T2)	6.577470913
TCGA-A3-3383-01A	01A	Localized(T1-T2)	8.581423223
TCGA-BP-5010-01A	01A	Invasion£¨T3-T4£©	6.877378258
TCGA-B0-5117-01A	01A	Localized(T1-T2)	8.015061735
TCGA-B2-3924-01A	01A	Localized(T1-T2)	6.756343947
TCGA-CZ-5988-01A	01A	Localized(T1-T2)	8.315100459
TCGA-CJ-6028-01A	01A	Invasion£¨T3-T4£©	7.097322946
TCGA-A3-3376-01A	01A	Localized(T1-T2)	7.531852954
TCGA-B0-5705-01A	01A	Localized(T1-T2)	7.101170783
TCGA-B8-4622-11A	11A	Normal	7.701187374
TCGA-B8-5158-01A	01A	Invasion£¨T3-T4£©	7.878123422
TCGA-CZ-5465-01A	01A	Invasion£¨T3-T4£©	7.672668557
TCGA-B0-4945-01A	01A	Localized(T1-T2)	7.879280739
TCGA-CJ-5681-11A	11A	Normal	7.988735435
TCGA-B0-5695-01A	01A	Localized(T1-T2)	8.423797739
TCGA-CJ-6030-01A	01A	Localized(T1-T2)	7.391014656
TCGA-CJ-4889-01A	01A	Localized(T1-T2)	7.648214366
TCGA-CJ-4920-01A	01A	Localized(T1-T2)	7.335150905
TCGA-B8-4143-01A	01A	Invasion£¨T3-T4£©	7.16417574
TCGA-CW-5581-01A	01A	Localized(T1-T2)	8.367071192
TCGA-BP-5169-01A	01A	Localized(T1-T2)	7.010446631
TCGA-B0-5712-11A	11A	Normal	7.806603876
TCGA-BP-4161-01A	01A	Localized(T1-T2)	7.00302883
TCGA-CJ-4918-01A	01A	Invasion£¨T3-T4£©	7.42022258
TCGA-BP-4347-01A	01A	Invasion£¨T3-T4£©	7.979524177
TCGA-B2-4099-01A	01A	Localized(T1-T2)	8.522044378
TCGA-CJ-4897-01A	01A	Invasion£¨T3-T4£©	8.230123638
TCGA-CJ-4902-01A	01A	Invasion£¨T3-T4£©	7.645550641
TCGA-B0-5690-01A	01A	Localized(T1-T2)	7.902854268
TCGA-A3-3325-01A	01A	Localized(T1-T2)	7.940583098
TCGA-B0-4847-01A	01A	Invasion£¨T3-T4£©	7.168091384
TCGA-CZ-5451-01A	01A	Localized(T1-T2)	8.029152308
TCGA-CJ-4641-01A	01A	Invasion£¨T3-T4£©	7.567726875
TCGA-CZ-5453-01A	01A	Localized(T1-T2)	7.713685818
TCGA-B0-5710-01A	01A	Localized(T1-T2)	7.429594592
TCGA-CJ-4899-01A	01A	Localized(T1-T2)	7.839470532
TCGA-A3-A8OV-01A	01A	Localized(T1-T2)	8.848382633
TCGA-CJ-5676-11A	11A	Normal	7.966545533
TCGA-MW-A4EC-01A	01A	Localized(T1-T2)	9.174020625
TCGA-A3-3313-01A	01A	Localized(T1-T2)	7.342958101
TCGA-BP-5199-01A	01A	Localized(T1-T2)	8.120777617
TCGA-B0-5699-11A	11A	Normal	7.9524424
TCGA-B0-4834-01A	01A	Localized(T1-T2)	7.61874034
TCGA-BP-4994-01A	01A	Localized(T1-T2)	8.322922189
TCGA-B8-5552-11A	11A	Normal	6.841657376
TCGA-CW-6088-01A	01A	Localized(T1-T2)	7.019998469
TCGA-BP-5185-01A	01A	Localized(T1-T2)	6.65637185
TCGA-BP-5196-01A	01A	Localized(T1-T2)	7.305771882
TCGA-CZ-5452-01A	01A	Localized(T1-T2)	7.651183547
TCGA-CJ-4882-01A	01A	Invasion£¨T3-T4£©	7.075161525
TCGA-A3-3351-01A	01A	Localized(T1-T2)	7.839499996
TCGA-A3-3363-01A	01A	Localized(T1-T2)	8.716440093
TCGA-B0-5691-01A	01A	Localized(T1-T2)	8.268575447
TCGA-BP-4770-01A	01A	Invasion£¨T3-T4£©	7.399632011
TCGA-AK-3447-01A	01A	Localized(T1-T2)	10.29052152
TCGA-CW-6090-11A	11A	Normal	7.916343827
TCGA-G6-A8L8-01A	01A	Localized(T1-T2)	7.759393085
TCGA-CZ-5462-01A	01A	Localized(T1-T2)	7.961318781
TCGA-BP-5001-01A	01A	Localized(T1-T2)	7.354667229
TCGA-CZ-5466-11A	11A	Normal	7.618858028
TCGA-BP-4998-01A	01A	Localized(T1-T2)	7.423948142
TCGA-BP-4789-01A	01A	Localized(T1-T2)	7.639878402
TCGA-B0-4688-01A	01A	Invasion£¨T3-T4£©	6.07729093
TCGA-BP-4160-01A	01A	Invasion£¨T3-T4£©	7.949112122
TCGA-B0-5108-01A	01A	Invasion£¨T3-T4£©	7.25899172
TCGA-CZ-5464-01A	01A	Invasion£¨T3-T4£©	7.823102169
TCGA-BP-4969-01A	01A	Localized(T1-T2)	7.707975696
TCGA-B0-5106-01A	01A	Localized(T1-T2)	7.490851871
TCGA-BP-4777-01A	01A	Localized(T1-T2)	8.167626928
TCGA-CJ-4875-01A	01A	Invasion£¨T3-T4£©	6.735626484
TCGA-BP-5170-01A	01A	Localized(T1-T2)	7.21495892
TCGA-B0-4712-11A	11A	Normal	8.631543813
TCGA-BP-5176-01A	01A	Localized(T1-T2)	8.170206041
TCGA-CW-5583-01A	01A	Localized(T1-T2)	8.448977303
TCGA-6D-AA2E-01A	01A	Localized(T1-T2)	8.660053782
TCGA-BP-4327-01A	01A	Localized(T1-T2)	8.138387127
TCGA-B0-4811-01A	01A	Invasion£¨T3-T4£©	5.709343008
TCGA-CJ-5676-01A	01A	Invasion£¨T3-T4£©	7.330575226
TCGA-CJ-4871-01A	01A	Invasion£¨T3-T4£©	8.047706513
TCGA-B0-5109-01A	01A	Invasion£¨T3-T4£©	7.456030622
TCGA-BP-4352-01A	01A	Invasion£¨T3-T4£©	5.04825747
TCGA-B0-5694-01A	01A	Invasion£¨T3-T4£©	7.174182296
TCGA-B0-4818-01A	01A	Localized(T1-T2)	7.471486578
TCGA-CZ-4859-01A	01A	Localized(T1-T2)	8.966364991
TCGA-BP-4999-01A	01A	Localized(T1-T2)	7.522083993
TCGA-CZ-5469-01A	01A	Localized(T1-T2)	8.03419708
TCGA-BP-4985-01A	01A	Invasion£¨T3-T4£©	4.562346135
TCGA-AK-3460-01A	01A	Localized(T1-T2)	7.543383582
TCGA-B8-5546-01A	01A	Localized(T1-T2)	9.043743361
TCGA-A3-3359-01A	01A	Localized(T1-T2)	7.965503727
TCGA-AK-3445-01A	01A	Invasion£¨T3-T4£©	7.606640616
TCGA-BP-4982-01A	01A	Localized(T1-T2)	7.675902558
TCGA-AK-3426-01A	01A	Invasion£¨T3-T4£©	6.34653297
TCGA-A3-A6NI-01A	01A	Localized(T1-T2)	8.523042228
TCGA-A3-3352-01A	01A	Invasion£¨T3-T4£©	7.886453975
TCGA-CZ-5985-11A	11A	Normal	7.492371949
TCGA-CW-5584-11A	11A	Normal	8.159902187
TCGA-B0-5084-01A	01A	Invasion£¨T3-T4£©	7.519164393
TCGA-CZ-5461-01A	01A	Localized(T1-T2)	7.864829117
TCGA-DV-5565-01A	01A	Localized(T1-T2)	7.522379755
TCGA-A3-3358-11A	11A	Normal	8.408755481
TCGA-AK-3433-01A	01A	Localized(T1-T2)	8.140315534
TCGA-CZ-5986-01A	01A	Localized(T1-T2)	7.381596563
TCGA-B8-4619-11A	11A	Normal	8.011024357
TCGA-BP-4766-01A	01A	Localized(T1-T2)	7.169534655
TCGA-B0-5696-01A	01A	Invasion£¨T3-T4£©	7.432641141
TCGA-BP-5008-01A	01A	Localized(T1-T2)	7.954207752
TCGA-BP-5187-01A	01A	Localized(T1-T2)	7.591626212
TCGA-B0-5711-11A	11A	Normal	8.703704172
TCGA-B8-A54E-01A	01A	Localized(T1-T2)	8.920599289
TCGA-CJ-6033-11A	11A	Normal	8.304905938
TCGA-CW-6087-11A	11A	Normal	8.092397559
TCGA-BP-4795-01A	01A	Localized(T1-T2)	8.015537858
TCGA-B0-4699-01A	01A	Invasion£¨T3-T4£©	8.460820835
TCGA-BP-4972-01A	01A	Invasion£¨T3-T4£©	7.714153801
TCGA-EU-5904-01A	01A	Localized(T1-T2)	7.894053369
TCGA-A3-3362-01A	01A	Localized(T1-T2)	8.288760746
TCGA-B8-4620-11A	11A	Normal	7.478958492
TCGA-B0-5085-01A	01A	Invasion£¨T3-T4£©	6.674605434
TCGA-A3-3370-01A	01A	Localized(T1-T2)	7.896603146
TCGA-BP-4332-01A	01A	Invasion£¨T3-T4£©	8.023753822
TCGA-B0-4712-01A	01A	Invasion£¨T3-T4£©	5.306535483
TCGA-B8-5164-01A	01A	Invasion£¨T3-T4£©	7.982314531
TCGA-BP-4355-01A	01A	Invasion£¨T3-T4£©	7.621265641
TCGA-AK-3450-01A	01A	Localized(T1-T2)	8.685376937
TCGA-B0-5081-01A	01A	Invasion£¨T3-T4£©	6.354721043
TCGA-B0-5697-01A	01A	Localized(T1-T2)	8.434681473
TCGA-CJ-4868-01A	01A	Invasion£¨T3-T4£©	7.860680579
TCGA-BP-4349-01A	01A	Localized(T1-T2)	7.784323657
TCGA-CJ-4885-01A	01A	Invasion£¨T3-T4£©	5.894666581
TCGA-B4-5843-01A	01A	Localized(T1-T2)	7.872642111
TCGA-A3-3373-01A	01A	Localized(T1-T2)	7.284338526
TCGA-B0-4842-01A	01A	Invasion£¨T3-T4£©	7.508571092
TCGA-B0-4846-01A	01A	Invasion£¨T3-T4£©	7.502851841
TCGA-CZ-4861-01A	01A	Localized(T1-T2)	7.623649518
TCGA-B0-5098-01A	01A	Localized(T1-T2)	8.282808975
TCGA-B0-5110-01A	01A	Localized(T1-T2)	7.659252077
TCGA-BP-5177-01A	01A	Localized(T1-T2)	7.738152533
TCGA-CW-5581-11A	11A	Normal	8.083779351
TCGA-AK-3429-01A	01A	Localized(T1-T2)	8.667353462
TCGA-B8-A54G-01A	01A	Localized(T1-T2)	6.951511755
TCGA-BP-4784-01A	01A	Localized(T1-T2)	8.018426778
TCGA-BP-4790-01A	01A	Localized(T1-T2)	7.389615146
TCGA-CJ-4904-01A	01A	Invasion£¨T3-T4£©	7.742688308
TCGA-B0-5691-11A	11A	Normal	7.775814865
TCGA-CZ-4860-01A	01A	Invasion£¨T3-T4£©	7.776796322
TCGA-B0-4828-01A	01A	Localized(T1-T2)	7.299103064
TCGA-B0-5712-01A	01A	Localized(T1-T2)	8.259205799
TCGA-B0-4833-01A	01A	Localized(T1-T2)	7.113226796
TCGA-EU-5905-01A	01A	Localized(T1-T2)	8.136349035
TCGA-DV-A4VZ-01A	01A	Localized(T1-T2)	7.811546355
TCGA-AK-3427-01A	01A	Localized(T1-T2)	9.437280134
TCGA-BP-4983-01A	01A	Invasion£¨T3-T4£©	4.692455711
TCGA-CJ-4874-01A	01A	Localized(T1-T2)	7.724722686
TCGA-B0-4707-01A	01A	Invasion£¨T3-T4£©	6.689674679
TCGA-CZ-5463-11A	11A	Normal	8.476481858
TCGA-CJ-5680-11A	11A	Normal	8.013968246
TCGA-CJ-4893-01A	01A	Localized(T1-T2)	8.305168144
TCGA-BP-4760-01A	01A	Localized(T1-T2)	8.463130865
TCGA-CJ-4643-01A	01A	Localized(T1-T2)	7.452386123
TCGA-BP-5202-01A	01A	Invasion£¨T3-T4£©	7.752648194
TCGA-BP-4164-01A	01A	Invasion£¨T3-T4£©	7.582551686
TCGA-B0-4817-01A	01A	Invasion£¨T3-T4£©	7.526349695
TCGA-B0-5713-01A	01A	Invasion£¨T3-T4£©	7.319325578
TCGA-B0-4714-01A	01A	Invasion£¨T3-T4£©	5.90502894
TCGA-CZ-5457-11A	11A	Normal	8.442035738
TCGA-B0-5099-01A	01A	Invasion£¨T3-T4£©	7.838520318
TCGA-B0-4815-01A	01A	Invasion£¨T3-T4£©	7.150962115
TCGA-BP-5183-01A	01A	Invasion£¨T3-T4£©	8.029825526
TCGA-B0-5120-01A	01A	Localized(T1-T2)	7.903185998
TCGA-B2-5641-01A	01A	Localized(T1-T2)	8.486156659
TCGA-A3-3347-01A	01A	Localized(T1-T2)	6.84202157
TCGA-A3-A8CQ-01A	01A	Localized(T1-T2)	8.359188887
TCGA-CZ-5470-11A	11A	Normal	8.611949527
TCGA-BP-5006-01A	01A	Localized(T1-T2)	7.475947807
TCGA-A3-A6NN-01A	01A	Localized(T1-T2)	7.451958349
TCGA-CJ-4892-01A	01A	Localized(T1-T2)	8.256173724
TCGA-B8-A8YJ-01A	01A	Localized(T1-T2)	7.404966925
TCGA-CZ-4863-11A	11A	Normal	7.968296839
TCGA-B8-4151-01A	01A	Invasion£¨T3-T4£©	6.911326139
TCGA-B2-5633-01B	01B	Localized(T1-T2)	5.981237013
TCGA-CZ-5470-01A	01A	Localized(T1-T2)	7.387252177
TCGA-DV-5576-01A	01A	Localized(T1-T2)	8.319802018
TCGA-B0-4845-01A	01A	Invasion£¨T3-T4£©	7.562373091
TCGA-G6-A5PC-01A	01A	Localized(T1-T2)	7.701759302
TCGA-CJ-5682-01A	01A	Invasion£¨T3-T4£©	7.700545352
TCGA-B2-5641-11A	11A	Normal	8.059071458
TCGA-BP-4995-01A	01A	Localized(T1-T2)	8.183328808
TCGA-A3-3357-01A	01A	Localized(T1-T2)	8.402497291
TCGA-BP-4176-01A	01A	Localized(T1-T2)	7.164408626
TCGA-BP-5174-01A	01A	Localized(T1-T2)	8.228775764
TCGA-BP-4345-01A	01A	Invasion£¨T3-T4£©	7.347555412
TCGA-B0-4700-01A	01A	Invasion£¨T3-T4£©	6.535877207
TCGA-BP-5186-01A	01A	Localized(T1-T2)	8.267238781
TCGA-B0-4852-01A	01A	Localized(T1-T2)	7.432366106
TCGA-CJ-4900-01A	01A	Invasion£¨T3-T4£©	6.379828309
TCGA-AK-3440-01A	01A	Localized(T1-T2)	8.737369602
TCGA-A3-3308-01A	01A	Invasion£¨T3-T4£©	7.881920846
TCGA-A3-A8OU-01A	01A	Localized(T1-T2)	8.128855624
TCGA-MM-A563-01A	01A	Invasion£¨T3-T4£©	7.749587648
TCGA-B8-4622-01A	01A	Invasion£¨T3-T4£©	7.266944998
TCGA-CZ-4865-01A	01A	Localized(T1-T2)	8.0241608
TCGA-CZ-5455-01A	01A	Invasion£¨T3-T4£©	7.35015637
TCGA-B2-5636-01A	01A	Localized(T1-T2)	8.141049265
TCGA-B8-4148-01A	01A	Localized(T1-T2)	7.418661888
TCGA-B0-5400-01A	01A	Invasion£¨T3-T4£©	8.4581802
TCGA-BP-5180-01A	01A	Localized(T1-T2)	8.474023355
TCGA-CZ-4863-01A	01A	Invasion£¨T3-T4£©	8.105064844
TCGA-A3-3317-01A	01A	Localized(T1-T2)	7.824724634
TCGA-B0-5698-01A	01A	Localized(T1-T2)	7.049992477
TCGA-B0-5709-11A	11A	Normal	8.113015324
TCGA-BP-4787-01A	01A	Invasion£¨T3-T4£©	7.542284372
TCGA-CZ-5988-11A	11A	Normal	7.871719764
TCGA-BP-4326-01A	01A	Localized(T1-T2)	8.191022378
TCGA-B0-5100-01A	01A	Invasion£¨T3-T4£©	7.935775521
TCGA-BP-5175-01A	01A	Localized(T1-T2)	7.787333075
TCGA-BP-4775-01A	01A	Localized(T1-T2)	7.7968497
TCGA-B0-5088-01A	01A	Localized(T1-T2)	7.500220225
TCGA-BP-5194-01A	01A	Localized(T1-T2)	7.715775524
TCGA-BP-5181-01A	01A	Localized(T1-T2)	8.269078929
TCGA-B8-5165-01A	01A	Localized(T1-T2)	7.8888155
TCGA-CJ-4894-01A	01A	Invasion£¨T3-T4£©	7.649881869
TCGA-A3-3329-01A	01A	Localized(T1-T2)	7.738650472
TCGA-B0-4698-01A	01A	Invasion£¨T3-T4£©	7.765607718
TCGA-CZ-5982-01A	01A	Localized(T1-T2)	7.577828217
TCGA-BP-4797-01A	01A	Invasion£¨T3-T4£©	7.434521974
TCGA-CZ-5454-01A	01A	Localized(T1-T2)	7.156026106
TCGA-CZ-5463-01A	01A	Localized(T1-T2)	8.108473181
TCGA-BP-4354-01A	01A	Invasion£¨T3-T4£©	6.514997594
TCGA-BP-4964-01A	01A	Localized(T1-T2)	7.62547609
TCGA-CJ-4887-01A	01A	Invasion£¨T3-T4£©	7.948637456
TCGA-B0-5075-01A	01A	Invasion£¨T3-T4£©	7.287923387
TCGA-BP-5192-01A	01A	Localized(T1-T2)	8.429182185
TCGA-CZ-5466-01A	01A	Invasion£¨T3-T4£©	7.31923338
TCGA-B0-5119-01A	01A	Localized(T1-T2)	8.179003956
TCGA-BP-4771-01A	01A	Invasion£¨T3-T4£©	6.895138614
TCGA-B0-5812-01A	01A	Localized(T1-T2)	7.487200202
TCGA-B2-5636-11A	11A	Normal	7.771206105
TCGA-CJ-4873-01A	01A	Invasion£¨T3-T4£©	7.705778705
TCGA-A3-3380-01A	01A	Localized(T1-T2)	7.851812724
TCGA-BP-4756-01A	01A	Localized(T1-T2)	8.484772711
TCGA-B0-5700-01A	01A	Localized(T1-T2)	8.11312757
TCGA-B8-5159-01A	01A	Localized(T1-T2)	8.035682323
TCGA-B0-4718-01A	01A	Invasion£¨T3-T4£©	6.21735976
TCGA-BP-4776-01A	01A	Localized(T1-T2)	7.530110813
TCGA-CZ-5987-01A	01A	Invasion£¨T3-T4£©	7.844078074
TCGA-B8-5163-01A	01A	Invasion£¨T3-T4£©	7.425926759
TCGA-BP-5200-01A	01A	Localized(T1-T2)	7.489900682
TCGA-CW-5580-11A	11A	Normal	8.312495098
TCGA-CZ-5451-11A	11A	Normal	8.18469631
TCGA-A3-3319-01A	01A	Localized(T1-T2)	7.940276811
TCGA-B4-5377-01A	01A	Invasion£¨T3-T4£©	8.161636254
TCGA-BP-4334-01A	01A	Invasion£¨T3-T4£©	7.251582851
TCGA-BP-4329-01A	01A	Invasion£¨T3-T4£©	7.662774625
TCGA-CZ-5984-01A	01A	Localized(T1-T2)	8.259118721
TCGA-B0-4819-01A	01A	Invasion£¨T3-T4£©	5.860575956
TCGA-BP-4976-01A	01A	Localized(T1-T2)	8.621477719
TCGA-B0-5693-01A	01A	Localized(T1-T2)	7.926698719
TCGA-DV-5566-01A	01A	Localized(T1-T2)	8.276130207
TCGA-CZ-5468-01A	01A	Invasion£¨T3-T4£©	8.023115899
TCGA-CJ-4637-01A	01A	Localized(T1-T2)	6.717539363
TCGA-BP-4801-01A	01A	Localized(T1-T2)	7.840009609
TCGA-B0-5115-01A	01A	Localized(T1-T2)	7.17032179
TCGA-BP-4799-01A	01A	Invasion£¨T3-T4£©	6.071829829
TCGA-B0-5102-01A	01A	Localized(T1-T2)	8.288121452
TCGA-CW-6087-01A	01A	Invasion£¨T3-T4£©	7.349906809
TCGA-BP-4973-01A	01A	Invasion£¨T3-T4£©	7.05367896
TCGA-CW-6088-11A	11A	Normal	8.37194973
TCGA-B8-A7U6-01A	01A	Localized(T1-T2)	8.213429698
TCGA-B0-5077-01A	01A	Localized(T1-T2)	7.729355234
TCGA-BP-4165-01A	01A	Localized(T1-T2)	7.785925697
TCGA-CJ-4905-01A	01A	Localized(T1-T2)	7.814176952
TCGA-CZ-5460-01A	01A	Invasion£¨T3-T4£©	7.49399048
TCGA-B0-4839-01A	01A	Localized(T1-T2)	7.623861999
TCGA-B0-5690-11A	11A	Normal	8.127114857
TCGA-AK-3431-01A	01A	Localized(T1-T2)	7.826975503
TCGA-A3-3324-01A	01A	Localized(T1-T2)	7.291407513
TCGA-A3-3358-01A	01A	Localized(T1-T2)	8.095132516
TCGA-CW-5587-11A	11A	Normal	8.154880644
TCGA-CW-5590-01A	01A	Invasion£¨T3-T4£©	7.624361759
TCGA-B8-5549-11A	11A	Normal	8.246526512
TCGA-GK-A6C7-01A	01A	Localized(T1-T2)	8.639154221
TCGA-AK-3455-01A	01A	Invasion£¨T3-T4£©	8.417907214
TCGA-CJ-5684-01A	01A	Invasion£¨T3-T4£©	8.282501927
TCGA-BP-4991-01A	01A	Localized(T1-T2)	7.78081413
TCGA-A3-3306-01A	01A	Localized(T1-T2)	8.519953327
TCGA-BP-5201-01A	01A	Invasion£¨T3-T4£©	7.765122456
TCGA-B0-4710-01A	01A	Invasion£¨T3-T4£©	8.431797137
TCGA-CW-5591-11A	11A	Normal	7.957124758
TCGA-BP-5178-01A	01A	Invasion£¨T3-T4£©	6.998573897
TCGA-B4-5838-01A	01A	Invasion£¨T3-T4£©	8.509530776
TCGA-B8-A54H-01A	01A	Localized(T1-T2)	8.196921256
TCGA-B0-5711-01A	01A	Invasion£¨T3-T4£©	7.863164045
TCGA-B0-5104-01A	01A	Localized(T1-T2)	6.80143709
TCGA-AK-3453-01A	01A	Localized(T1-T2)	7.294392138
TCGA-B0-4701-01A	01A	Invasion£¨T3-T4£©	7.318231861
TCGA-B8-5550-01A	01A	Invasion£¨T3-T4£©	7.745579455
TCGA-B0-4700-11A	11A	Normal	7.355375535
TCGA-CJ-5689-01A	01A	Localized(T1-T2)	7.623151375
TCGA-AK-3451-01A	01A	Localized(T1-T2)	8.542147134
TCGA-BP-4169-01A	01A	Localized(T1-T2)	7.605768502
TCGA-B8-5553-01A	01A	Localized(T1-T2)	8.571547854
TCGA-CJ-4912-01A	01A	Localized(T1-T2)	7.005787158
TCGA-A3-3320-01A	01A	Localized(T1-T2)	8.056456954
TCGA-B0-4697-01A	01A	Invasion£¨T3-T4£©	5.332787946
TCGA-CJ-5689-11A	11A	Normal	8.216342665
TCGA-A3-3374-01A	01A	Localized(T1-T2)	7.963177957
TCGA-BP-4967-01A	01A	Invasion£¨T3-T4£©	8.135683836
TCGA-AK-3428-01A	01A	Invasion£¨T3-T4£©	8.110430412
TCGA-CJ-5679-11A	11A	Normal	7.904048071
TCGA-BP-5173-01A	01A	Localized(T1-T2)	8.210723175
TCGA-CJ-5680-01A	01A	Invasion£¨T3-T4£©	9.036204444
TCGA-B0-4848-01A	01A	Invasion£¨T3-T4£©	8.213450358
TCGA-B0-5703-11A	11A	Normal	8.676476571
TCGA-MM-A84U-01A	01A	Localized(T1-T2)	7.800257049
TCGA-CJ-4638-01A	01A	Invasion£¨T3-T4£©	7.264256166
TCGA-BP-4346-01A	01A	Invasion£¨T3-T4£©	6.97271921
TCGA-CJ-4901-01A	01A	Invasion£¨T3-T4£©	7.299131737
TCGA-B0-4841-01A	01A	Localized(T1-T2)	5.370505844
TCGA-CW-5584-01A	01A	Invasion£¨T3-T4£©	7.933232183
TCGA-CW-5585-11A	11A	Normal	8.244025896
TCGA-B0-5692-01A	01A	Invasion£¨T3-T4£©	8.056870357
TCGA-B0-5706-11A	11A	Normal	8.300695094
TCGA-A3-3316-01A	01A	Localized(T1-T2)	7.003753168
TCGA-BP-4338-01A	01A	Localized(T1-T2)	5.041985077
TCGA-B0-4827-01A	01A	Invasion£¨T3-T4£©	8.547714314
TCGA-BP-4971-01A	01A	Invasion£¨T3-T4£©	6.114725198
TCGA-B0-5702-01A	01A	Localized(T1-T2)	7.501873185
TCGA-CZ-5989-11A	11A	Normal	8.154111931
TCGA-B0-4822-01A	01A	Localized(T1-T2)	5.268773557
TCGA-B0-5707-01A	01A	Localized(T1-T2)	8.701424136
TCGA-B2-5639-01A	01A	Invasion£¨T3-T4£©	8.053177257
TCGA-B2-3923-01B	01B	Localized(T1-T2)	5.830117222
TCGA-CZ-5982-11A	11A	Normal	7.587117572
TCGA-BP-4803-01A	01A	Invasion£¨T3-T4£©	7.351514461
TCGA-B0-4823-01A	01A	Localized(T1-T2)	8.106721611
TCGA-A3-3385-01A	01A	Localized(T1-T2)	7.543308738
TCGA-B0-5107-01A	01A	Localized(T1-T2)	8.120240553
TCGA-CJ-5681-01A	01A	Invasion£¨T3-T4£©	8.821316227
TCGA-B0-4836-01A	01A	Invasion£¨T3-T4£©	8.071865309
TCGA-B0-5706-01A	01A	Localized(T1-T2)	7.627901525
TCGA-A3-3335-01A	01A	Localized(T1-T2)	8.106216062
TCGA-BP-4351-01A	01A	Invasion£¨T3-T4£©	7.572867408
TCGA-BP-4335-01A	01A	Invasion£¨T3-T4£©	6.449809431
TCGA-B0-4824-01A	01A	Localized(T1-T2)	7.713477987
TCGA-B8-4154-01A	01A	Localized(T1-T2)	8.137917813
TCGA-CW-5589-01A	01A	Localized(T1-T2)	8.377291145
TCGA-CJ-4890-01A	01A	Invasion£¨T3-T4£©	6.503779559
TCGA-BP-4807-01A	01A	Localized(T1-T2)	8.358557473
TCGA-B8-4621-01A	01A	Localized(T1-T2)	7.986876563
TCGA-CJ-4884-01A	01A	Invasion£¨T3-T4£©	6.754237261
TCGA-BP-4331-01A	01A	Localized(T1-T2)	8.434134057
TCGA-DV-5575-01A	01A	Localized(T1-T2)	8.267218031
TCGA-DV-5569-01A	01A	Localized(T1-T2)	8.315319012
TCGA-CJ-5675-01A	01A	Localized(T1-T2)	8.042283557
TCGA-B8-A54K-01A	01A	Localized(T1-T2)	7.976087303
TCGA-BP-4170-01A	01A	Localized(T1-T2)	7.704539009
TCGA-AK-3425-01A	01A	Localized(T1-T2)	6.985473626
TCGA-3Z-A93Z-01A	01A	Localized(T1-T2)	8.521062906
TCGA-DV-A4W0-01A	01A	Localized(T1-T2)	6.130304237
TCGA-B8-5545-01A	01A	Localized(T1-T2)	7.988851523
TCGA-CJ-4639-01A	01A	Localized(T1-T2)	7.844147037
TCGA-B8-4146-01B	01B	Localized(T1-T2)	5.646281363
TCGA-BP-5195-01A	01A	Localized(T1-T2)	7.554616241
TCGA-DV-5567-01A	01A	Localized(T1-T2)	8.552576581
TCGA-CZ-4854-01A	01A	Localized(T1-T2)	7.494876281
TCGA-BP-4340-01A	01A	Localized(T1-T2)	7.817133917
TCGA-B0-4844-01A	01A	Invasion£¨T3-T4£©	8.490415847
TCGA-BP-4774-01A	01A	Localized(T1-T2)	7.769492801
TCGA-B8-A54D-01A	01A	Invasion£¨T3-T4£©	7.502711899
TCGA-BP-5190-01A	01A	Localized(T1-T2)	7.762321701
TCGA-B8-A54J-01A	01A	Localized(T1-T2)	7.673409937
TCGA-CJ-4635-01A	01A	Localized(T1-T2)	6.165786745
TCGA-AS-3777-01A	01A	Localized(T1-T2)	8.14108983
TCGA-CJ-6030-11A	11A	Normal	8.254870384
TCGA-AK-3443-01A	01A	Localized(T1-T2)	8.070973817
TCGA-CW-6093-01A	01A	Localized(T1-T2)	7.414981304
TCGA-BP-5182-01A	01A	Localized(T1-T2)	7.602413648
TCGA-B0-4813-01A	01A	Invasion£¨T3-T4£©	7.8848867
TCGA-BP-5000-01A	01A	Localized(T1-T2)	7.827685436
TCGA-A3-3323-01A	01A	Localized(T1-T2)	7.398886249
TCGA-A3-3322-01A	01A	Localized(T1-T2)	7.274272
TCGA-CJ-5672-01A	01A	Localized(T1-T2)	7.785117784
TCGA-BP-4960-01A	01A	Localized(T1-T2)	6.282395123
TCGA-B2-4098-01A	01A	Localized(T1-T2)	7.88479647
TCGA-BP-4781-01A	01A	Localized(T1-T2)	7.774049526
TCGA-B0-5399-01A	01A	Localized(T1-T2)	8.249610062
TCGA-B8-5549-01A	01A	Localized(T1-T2)	8.22239343
TCGA-BP-4798-01A	01A	Invasion£¨T3-T4£©	6.058737118
TCGA-B2-3923-01A	01A	Localized(T1-T2)	7.959222818
TCGA-CW-5585-01A	01A	Invasion£¨T3-T4£©	8.519672744
TCGA-EU-5906-01A	01A	Localized(T1-T2)	8.140090464
TCGA-CZ-5452-11A	11A	Normal	8.548970969
TCGA-B0-5096-01A	01A	Invasion£¨T3-T4£©	7.393697828
TCGA-BP-4158-01A	01A	Localized(T1-T2)	7.416289634
TCGA-BP-4762-01A	01A	Localized(T1-T2)	8.100563429
TCGA-BP-5189-01A	01A	Localized(T1-T2)	7.480956241
TCGA-BP-4961-01A	01A	Localized(T1-T2)	7.865894508
TCGA-B0-5701-01A	01A	Invasion£¨T3-T4£©	8.420975746
TCGA-B2-5633-01A	01A	Localized(T1-T2)	7.502164936
TCGA-BP-4759-01A	01A	Localized(T1-T2)	7.068650498
TCGA-A3-A8OX-01A	01A	Localized(T1-T2)	8.654720487
TCGA-B0-4693-01A	01A	Invasion£¨T3-T4£©	7.839706476
TCGA-CZ-5986-11A	11A	Normal	8.071215158
TCGA-CZ-4857-01A	01A	Invasion£¨T3-T4£©	6.663916484
TCGA-CJ-5686-01A	01A	Localized(T1-T2)	8.229371719
TCGA-CZ-5457-01A	01A	Invasion£¨T3-T4£©	7.672257725
TCGA-A3-3307-01A	01A	Invasion£¨T3-T4£©	8.072854283
TCGA-BP-4344-01A	01A	Localized(T1-T2)	7.344507537
TCGA-BP-4959-01A	01A	Localized(T1-T2)	8.493470493
TCGA-AK-3458-01A	01A	Localized(T1-T2)	8.472312399
TCGA-MM-A564-01A	01A	Localized(T1-T2)	6.759897628
TCGA-A3-3343-01A	01A	Localized(T1-T2)	7.501097591
TCGA-CZ-5459-01A	01A	Invasion£¨T3-T4£©	8.304519335
TCGA-CW-5591-01A	01A	Invasion£¨T3-T4£©	8.148775705
TCGA-BP-4981-01A	01A	Invasion£¨T3-T4£©	6.720774169
TCGA-CZ-5467-01A	01A	Invasion£¨T3-T4£©	8.294674523
TCGA-B0-5694-11A	11A	Normal	7.783137964
TCGA-A3-A6NL-01A	01A	Localized(T1-T2)	7.95117663
TCGA-BP-4987-01A	01A	Localized(T1-T2)	7.406080396
TCGA-BP-4993-01A	01A	Localized(T1-T2)	7.89907887
TCGA-B0-4713-01A	01A	Invasion£¨T3-T4£©	7.169638672
TCGA-CJ-4886-01A	01A	Localized(T1-T2)	7.547760539
TCGA-CZ-5455-11A	11A	Normal	8.599521928
TCGA-B0-5701-11A	11A	Normal	8.226114758
TCGA-B0-5696-11A	11A	Normal	8.238867591
TCGA-CJ-4870-01A	01A	Invasion£¨T3-T4£©	7.948810541
TCGA-BP-4166-01A	01A	Invasion£¨T3-T4£©	7.993230328
TCGA-BP-4970-01A	01A	Localized(T1-T2)	7.424297746
TCGA-CJ-4636-01A	01A	Invasion£¨T3-T4£©	6.979071372
TCGA-BP-4761-01A	01A	Invasion£¨T3-T4£©	8.930237817
TCGA-T7-A92I-01A	01A	Localized(T1-T2)	8.191915543
TCGA-B8-5162-01A	01A	Localized(T1-T2)	7.355062638
TCGA-CJ-5677-01A	01A	Invasion£¨T3-T4£©	7.441042933
TCGA-B0-5703-01A	01A	Localized(T1-T2)	7.658640346
TCGA-CZ-5468-11A	11A	Normal	8.437357814
TCGA-B8-5551-01A	01A	Localized(T1-T2)	6.630748935
TCGA-B2-5635-01A	01A	Localized(T1-T2)	7.633255164
TCGA-B0-5402-01A	01A	Invasion£¨T3-T4£©	7.822562818
TCGA-BP-5004-01A	01A	Localized(T1-T2)	7.747643841
TCGA-BP-4765-01A	01A	Localized(T1-T2)	8.113469687
TCGA-BP-5009-01A	01A	Localized(T1-T2)	6.868303323
TCGA-A3-3331-01A	01A	Localized(T1-T2)	7.413496855
TCGA-BP-4974-01A	01A	Invasion£¨T3-T4£©	7.526137095
TCGA-B0-5402-11A	11A	Normal	7.846926741
TCGA-A3-3328-01A	01A	Localized(T1-T2)	8.783282184
TCGA-B8-4153-01B	01B	Invasion£¨T3-T4£©	7.208975705
TCGA-AK-3434-01A	01A	Localized(T1-T2)	7.686228882
TCGA-CJ-6033-01A	01A	Invasion£¨T3-T4£©	7.217095978
TCGA-BP-4782-01A	01A	Localized(T1-T2)	8.116006159
TCGA-CJ-4895-01A	01A	Invasion£¨T3-T4£©	7.022180531
TCGA-CJ-4640-01A	01A	Invasion£¨T3-T4£©	7.732170928
TCGA-BP-4343-01A	01A	Invasion£¨T3-T4£©	7.08823771
