# Supplementary material for: Multi-omics analysis reveals key genes associated with clear cell renal cell carcinoma
Source: PeerJ. 2026 Apr 21;14:e21057. doi: 10.7717/peerj.21057 (PMC13108463; doi:10.7717/peerj.21057)
Supplement: Supplemental Information 3 [file peerj-14-21057-s003.zip › TCGA-KIRC.survival.xls]

## Sheet: TCGA-KIRC.survival
sample	OS	_PATIENT	OS.time
TCGA-BP-4337-01A	1	TCGA-BP-4337	2
TCGA-BP-4337-11A	1	TCGA-BP-4337	2
TCGA-A3-A8CQ-01A	0	TCGA-A3-A8CQ	3
TCGA-A3-A6NN-01A	0	TCGA-A3-A6NN	3
TCGA-B4-5844-01A	0	TCGA-B4-5844	7
TCGA-B4-5843-01A	0	TCGA-B4-5843	11
TCGA-BP-4166-01A	0	TCGA-BP-4166	13
TCGA-BP-4166-11A	0	TCGA-BP-4166	13
TCGA-B4-5835-01A	0	TCGA-B4-5835	16
TCGA-B8-5551-01A	0	TCGA-B8-5551	16
TCGA-B8-5551-11A	0	TCGA-B8-5551	16
TCGA-A3-3308-01A	0	TCGA-A3-3308	16
TCGA-A3-3308-11A	0	TCGA-A3-3308	16
TCGA-CZ-4856-11A	0	TCGA-CZ-4856	18
TCGA-CZ-4856-01A	0	TCGA-CZ-4856	18
TCGA-B0-4813-11A	1	TCGA-B0-4813	18
TCGA-B0-4813-01A	1	TCGA-B0-4813	18
TCGA-B8-5164-01A	0	TCGA-B8-5164	26
TCGA-BP-5202-11A	0	TCGA-BP-5202	29
TCGA-BP-5202-01A	0	TCGA-BP-5202	29
TCGA-B8-5162-01A	0	TCGA-B8-5162	36
TCGA-B4-5834-01A	0	TCGA-B4-5834	38
TCGA-CW-6087-01A	1	TCGA-CW-6087	41
TCGA-CW-6087-11A	1	TCGA-CW-6087	41
TCGA-B0-4698-11A	1	TCGA-B0-4698	42
TCGA-B0-4698-01A	1	TCGA-B0-4698	42
TCGA-B0-4690-11A	1	TCGA-B0-4690	43
TCGA-B0-4690-01A	1	TCGA-B0-4690	43
TCGA-AS-3778-01A	0	TCGA-AS-3778	43
TCGA-B2-4098-11A	1	TCGA-B2-4098	51
TCGA-B2-4098-01A	1	TCGA-B2-4098	51
TCGA-B8-A54G-01A	0	TCGA-B8-A54G	53
TCGA-CZ-5468-11A	1	TCGA-CZ-5468	59
TCGA-CZ-5468-01A	1	TCGA-CZ-5468	59
TCGA-GK-A6C7-11A	0	TCGA-GK-A6C7	61
TCGA-GK-A6C7-01A	0	TCGA-GK-A6C7	61
TCGA-BP-5173-01A	1	TCGA-BP-5173	62
TCGA-BP-5173-11A	1	TCGA-BP-5173	62
TCGA-B0-4706-11A	1	TCGA-B0-4706	65
TCGA-B0-4706-01A	1	TCGA-B0-4706	65
TCGA-B0-5096-01A	1	TCGA-B0-5096	68
TCGA-B0-5096-11A	1	TCGA-B0-5096	68
TCGA-B0-4849-01A	1	TCGA-B0-4849	69
TCGA-B0-4849-11A	1	TCGA-B0-4849	69
TCGA-CZ-5467-01A	1	TCGA-CZ-5467	73
TCGA-CZ-5467-11A	1	TCGA-CZ-5467	73
TCGA-B0-4693-11A	1	TCGA-B0-4693	77
TCGA-B0-4693-01A	1	TCGA-B0-4693	77
TCGA-CJ-4918-01A	1	TCGA-CJ-4918	93
TCGA-CJ-4918-11A	1	TCGA-CJ-4918	93
TCGA-B0-4714-11A	1	TCGA-B0-4714	99
TCGA-B0-4714-01A	1	TCGA-B0-4714	99
TCGA-B0-4688-01A	1	TCGA-B0-4688	101
TCGA-B0-4688-11A	1	TCGA-B0-4688	101
TCGA-B0-4694-01A	1	TCGA-B0-4694	106
TCGA-B0-4694-11A	1	TCGA-B0-4694	106
TCGA-BP-4327-11A	1	TCGA-BP-4327	109
TCGA-BP-4327-01A	1	TCGA-BP-4327	109
TCGA-B0-4699-11A	1	TCGA-B0-4699	110
TCGA-B0-4699-01A	1	TCGA-B0-4699	110
TCGA-BP-4989-11A	0	TCGA-BP-4989	118
TCGA-BP-4989-01A	0	TCGA-BP-4989	118
TCGA-EU-5905-01A	0	TCGA-EU-5905	119
TCGA-EU-5907-01A	0	TCGA-EU-5907	127
TCGA-A3-3346-01A	1	TCGA-A3-3346	137
TCGA-A3-3346-11A	1	TCGA-A3-3346	137
TCGA-CJ-4920-11A	1	TCGA-CJ-4920	139
TCGA-CJ-4920-01A	1	TCGA-CJ-4920	139
TCGA-B0-4691-11A	1	TCGA-B0-4691	139
TCGA-B0-4691-01A	1	TCGA-B0-4691	139
TCGA-B4-5836-01A	0	TCGA-B4-5836	141
TCGA-B8-A54I-01A	0	TCGA-B8-A54I	150
TCGA-B4-5832-01A	0	TCGA-B4-5832	155
TCGA-BP-4771-11A	1	TCGA-BP-4771	162
TCGA-BP-4771-01A	1	TCGA-BP-4771	162
TCGA-CW-5584-11A	1	TCGA-CW-5584	164
TCGA-CW-5584-01A	1	TCGA-CW-5584	164
TCGA-B4-5838-01A	0	TCGA-B4-5838	166
TCGA-CZ-4865-01A	1	TCGA-CZ-4865	166
TCGA-CZ-4865-11A	1	TCGA-CZ-4865	166
TCGA-B0-4814-01A	1	TCGA-B0-4814	168
TCGA-B0-4814-11A	1	TCGA-B0-4814	168
TCGA-B4-5378-01A	0	TCGA-B4-5378	175
TCGA-BP-4993-01A	0	TCGA-BP-4993	177
TCGA-BP-4993-11A	0	TCGA-BP-4993	177
TCGA-BP-4761-01A	0	TCGA-BP-4761	182
TCGA-BP-4761-11A	0	TCGA-BP-4761	182
TCGA-B0-4703-01A	1	TCGA-B0-4703	182
TCGA-B0-4703-11A	1	TCGA-B0-4703	182
TCGA-B0-4819-11A	1	TCGA-B0-4819	183
TCGA-B0-4819-01A	1	TCGA-B0-4819	183
TCGA-BP-5169-01A	0	TCGA-BP-5169	193
TCGA-BP-5169-11A	0	TCGA-BP-5169	193
TCGA-B8-5549-11A	0	TCGA-B8-5549	194
TCGA-B8-5549-01A	0	TCGA-B8-5549	194
TCGA-B0-4713-01A	1	TCGA-B0-4713	202
TCGA-B0-4713-11A	1	TCGA-B0-4713	202
TCGA-BP-4803-11A	0	TCGA-BP-4803	204
TCGA-BP-4803-01A	0	TCGA-BP-4803	204
TCGA-B0-4841-01A	1	TCGA-B0-4841	204
TCGA-B0-4841-11A	1	TCGA-B0-4841	204
TCGA-BP-4967-01A	0	TCGA-BP-4967	205
TCGA-BP-4967-11A	0	TCGA-BP-4967	205
TCGA-EU-5906-01A	0	TCGA-EU-5906	206
TCGA-CZ-4860-11A	1	TCGA-CZ-4860	206
TCGA-CZ-4860-01A	1	TCGA-CZ-4860	206
TCGA-BP-4807-01A	0	TCGA-BP-4807	211
TCGA-BP-4807-11A	0	TCGA-BP-4807	211
TCGA-BP-4974-01A	1	TCGA-BP-4974	211
TCGA-BP-4974-11A	1	TCGA-BP-4974	211
TCGA-B0-5084-01A	1	TCGA-B0-5084	222
TCGA-B0-5084-11A	1	TCGA-B0-5084	222
TCGA-CJ-6033-11A	1	TCGA-CJ-6033	224
TCGA-CJ-6033-01A	1	TCGA-CJ-6033	224
TCGA-B0-4701-01A	1	TCGA-B0-4701	238
TCGA-B0-4701-11A	1	TCGA-B0-4701	238
TCGA-G6-A5PC-01A	1	TCGA-G6-A5PC	242
TCGA-B0-5095-01A	1	TCGA-B0-5095	245
TCGA-B0-5095-11A	1	TCGA-B0-5095	245
TCGA-B8-A54H-01A	0	TCGA-B8-A54H	256
TCGA-BP-5177-11A	0	TCGA-BP-5177	293
TCGA-BP-5177-01A	0	TCGA-BP-5177	293
TCGA-B0-4828-11A	1	TCGA-B0-4828	307
TCGA-B0-4828-01A	1	TCGA-B0-4828	307
TCGA-CZ-5462-11A	1	TCGA-CZ-5462	311
TCGA-CZ-5462-01A	1	TCGA-CZ-5462	311
TCGA-B0-4844-11A	1	TCGA-B0-4844	313
TCGA-B0-4844-01A	1	TCGA-B0-4844	313
TCGA-G6-A8L6-01A	1	TCGA-G6-A8L6	313
TCGA-A3-3363-11A	0	TCGA-A3-3363	319
TCGA-A3-3363-01A	0	TCGA-A3-3363	319
TCGA-B0-4843-01A	1	TCGA-B0-4843	320
TCGA-B0-4843-11A	1	TCGA-B0-4843	320
TCGA-A3-A8OW-01A	0	TCGA-A3-A8OW	323
TCGA-BP-4770-11A	1	TCGA-BP-4770	329
TCGA-BP-4770-01A	1	TCGA-BP-4770	329
TCGA-CZ-5461-11A	1	TCGA-CZ-5461	330
TCGA-CZ-5461-01A	1	TCGA-CZ-5461	330
TCGA-B0-5094-01A	1	TCGA-B0-5094	333
TCGA-B0-5094-11A	1	TCGA-B0-5094	333
TCGA-BP-4798-01A	1	TCGA-BP-4798	334
TCGA-BP-4798-11A	1	TCGA-BP-4798	334
TCGA-CJ-4644-01A	1	TCGA-CJ-4644	336
TCGA-CJ-4644-11A	1	TCGA-CJ-4644	336
TCGA-A3-A8OV-01A	0	TCGA-A3-A8OV	340
TCGA-B0-5080-11A	1	TCGA-B0-5080	342
TCGA-B0-5080-01A	1	TCGA-B0-5080	342
TCGA-BP-4352-01A	1	TCGA-BP-4352	344
TCGA-BP-4352-11A	1	TCGA-BP-4352	344
TCGA-BP-4782-01A	0	TCGA-BP-4782	354
TCGA-BP-4782-11A	0	TCGA-BP-4782	354
TCGA-DV-5569-01A	0	TCGA-DV-5569	355
TCGA-T7-A92I-01A	0	TCGA-T7-A92I	356
TCGA-6D-AA2E-01A	0	TCGA-6D-AA2E	362
TCGA-B0-5081-11A	1	TCGA-B0-5081	362
TCGA-B0-5081-01A	1	TCGA-B0-5081	362
TCGA-B4-5377-01A	0	TCGA-B4-5377	365
TCGA-DV-A4VZ-01A	0	TCGA-DV-A4VZ	365
TCGA-AK-3465-01A	0	TCGA-AK-3465	369
TCGA-DV-5568-01A	0	TCGA-DV-5568	370
TCGA-BP-4349-01A	0	TCGA-BP-4349	372
TCGA-BP-4349-11A	0	TCGA-BP-4349	372
TCGA-CZ-5986-01A	0	TCGA-CZ-5986	373
TCGA-CZ-5986-11A	0	TCGA-CZ-5986	373
TCGA-BP-4756-01A	0	TCGA-BP-4756	374
TCGA-BP-4756-11A	0	TCGA-BP-4756	374
TCGA-BP-4353-01A	1	TCGA-BP-4353	375
TCGA-BP-4353-11A	1	TCGA-BP-4353	375
TCGA-3Z-A93Z-01A	0	TCGA-3Z-A93Z	385
TCGA-CZ-5470-01A	0	TCGA-CZ-5470	386
TCGA-CZ-5470-11A	0	TCGA-CZ-5470	386
TCGA-BP-4768-01A	0	TCGA-BP-4768	400
TCGA-BP-4768-11A	0	TCGA-BP-4768	400
TCGA-BP-5187-01A	0	TCGA-BP-5187	406
TCGA-BP-5187-11A	0	TCGA-BP-5187	406
TCGA-BP-5194-11A	0	TCGA-BP-5194	408
TCGA-BP-5194-01A	0	TCGA-BP-5194	408
TCGA-BP-4776-01A	0	TCGA-BP-4776	411
TCGA-BP-4776-11A	0	TCGA-BP-4776	411
TCGA-CJ-4638-11A	1	TCGA-CJ-4638	431
TCGA-CJ-4638-01A	1	TCGA-CJ-4638	431
TCGA-B8-A8YJ-01A	0	TCGA-B8-A8YJ	431
TCGA-BP-4970-11A	0	TCGA-BP-4970	433
TCGA-BP-4970-01A	0	TCGA-BP-4970	433
TCGA-B8-5553-01A	0	TCGA-B8-5553	435
TCGA-CZ-5987-01A	1	TCGA-CZ-5987	445
TCGA-CZ-5987-11A	1	TCGA-CZ-5987	445
TCGA-CZ-4861-11A	1	TCGA-CZ-4861	446
TCGA-CZ-4861-01A	1	TCGA-CZ-4861	446
TCGA-BP-4977-01A	0	TCGA-BP-4977	454
TCGA-BP-4977-11A	0	TCGA-BP-4977	454
TCGA-B0-4823-11A	1	TCGA-B0-4823	454
TCGA-B0-4823-01A	1	TCGA-B0-4823	454
TCGA-B0-5092-11A	1	TCGA-B0-5092	459
TCGA-B0-5092-01A	1	TCGA-B0-5092	459
TCGA-A3-A6NJ-01A	0	TCGA-A3-A6NJ	468
TCGA-A3-A6NJ-11A	0	TCGA-A3-A6NJ	468
TCGA-B8-A54K-01A	0	TCGA-B8-A54K	469
TCGA-BP-4335-01A	1	TCGA-BP-4335	475
TCGA-BP-4335-11A	1	TCGA-BP-4335	475
TCGA-B0-4810-11A	1	TCGA-B0-4810	478
TCGA-B0-4810-01A	1	TCGA-B0-4810	478
TCGA-BP-4787-11A	1	TCGA-BP-4787	480
TCGA-BP-4787-01A	1	TCGA-BP-4787	480
TCGA-AK-3430-01A	1	TCGA-AK-3430	480
TCGA-B0-5694-01A	1	TCGA-B0-5694	480
TCGA-B0-5694-11A	1	TCGA-B0-5694	480
TCGA-B0-5099-11A	1	TCGA-B0-5099	485
TCGA-B0-5099-01A	1	TCGA-B0-5099	485
TCGA-B8-A7U6-01A	0	TCGA-B8-A7U6	495
TCGA-MW-A4EC-01A	0	TCGA-MW-A4EC	498
TCGA-BP-4992-01A	0	TCGA-BP-4992	501
TCGA-BP-4992-11A	0	TCGA-BP-4992	501
TCGA-B8-5546-01A	0	TCGA-B8-5546	505
TCGA-B8-5546-11A	0	TCGA-B8-5546	505
TCGA-B2-A4SR-01A	0	TCGA-B2-A4SR	507
TCGA-B2-A4SR-11A	0	TCGA-B2-A4SR	507
TCGA-B0-4818-11A	1	TCGA-B0-4818	510
TCGA-B0-4818-01A	1	TCGA-B0-4818	510
TCGA-B8-4146-01B	0	TCGA-B8-4146	511
TCGA-B8-A54F-01A	0	TCGA-B8-A54F	519
TCGA-B8-4619-11A	0	TCGA-B8-4619	523
TCGA-B8-4619-01A	0	TCGA-B8-4619	523
TCGA-B8-A54J-01A	0	TCGA-B8-A54J	528
TCGA-EU-5904-01A	0	TCGA-EU-5904	551
TCGA-CJ-5681-01A	1	TCGA-CJ-5681	552
TCGA-CJ-5681-11A	1	TCGA-CJ-5681	552
TCGA-A3-3352-11A	1	TCGA-A3-3352	561
TCGA-A3-3352-01A	1	TCGA-A3-3352	561
TCGA-CZ-5455-01A	1	TCGA-CZ-5455	561
TCGA-CZ-5455-11A	1	TCGA-CZ-5455	561
TCGA-BP-4340-01A	1	TCGA-BP-4340	562
TCGA-BP-4340-11A	1	TCGA-BP-4340	562
TCGA-B0-5088-11A	1	TCGA-B0-5088	563
TCGA-B0-5088-01A	1	TCGA-B0-5088	563
TCGA-BP-5000-11A	0	TCGA-BP-5000	563
TCGA-BP-5000-01A	0	TCGA-BP-5000	563
TCGA-A3-3380-01A	0	TCGA-A3-3380	567
TCGA-A3-3380-11A	0	TCGA-A3-3380	567
TCGA-CW-6097-11A	1	TCGA-CW-6097	571
TCGA-CW-6097-01A	1	TCGA-CW-6097	571
TCGA-CJ-4923-11A	1	TCGA-CJ-4923	572
TCGA-CJ-4923-01A	1	TCGA-CJ-4923	572
TCGA-A3-3382-01A	0	TCGA-A3-3382	574
TCGA-A3-3382-11A	0	TCGA-A3-3382	574
TCGA-CJ-5678-11A	1	TCGA-CJ-5678	574
TCGA-CJ-5678-01A	1	TCGA-CJ-5678	574
TCGA-B0-4697-01A	1	TCGA-B0-4697	578
TCGA-B0-4697-11A	1	TCGA-B0-4697	578
TCGA-B0-5109-11A	1	TCGA-B0-5109	587
TCGA-B0-5109-01A	1	TCGA-B0-5109	587
TCGA-MM-A563-01A	0	TCGA-MM-A563	591
TCGA-B0-4707-11A	1	TCGA-B0-4707	600
TCGA-B0-4707-01A	1	TCGA-B0-4707	600
TCGA-BP-5198-01A	0	TCGA-BP-5198	603
TCGA-BP-5198-11A	0	TCGA-BP-5198	603
TCGA-MM-A564-01A	0	TCGA-MM-A564	607
TCGA-A3-3387-11A	0	TCGA-A3-3387	617
TCGA-A3-3387-01A	0	TCGA-A3-3387	617
TCGA-BP-4795-11A	0	TCGA-BP-4795	620
TCGA-BP-4795-01A	0	TCGA-BP-4795	620
TCGA-A3-3378-01A	0	TCGA-A3-3378	630
TCGA-A3-3378-11A	0	TCGA-A3-3378	630
TCGA-B0-5075-11A	1	TCGA-B0-5075	637
TCGA-B0-5075-01A	1	TCGA-B0-5075	637
TCGA-BP-4334-01A	1	TCGA-BP-4334	645
TCGA-BP-4334-11A	1	TCGA-BP-4334	645
TCGA-CJ-4868-11A	1	TCGA-CJ-4868	646
TCGA-CJ-4868-01A	1	TCGA-CJ-4868	646
TCGA-B2-4101-01A	0	TCGA-B2-4101	648
TCGA-B2-4101-11A	0	TCGA-B2-4101	648
TCGA-B2-5641-11A	0	TCGA-B2-5641	656
TCGA-B2-5641-01A	0	TCGA-B2-5641	656
TCGA-CZ-5463-11A	0	TCGA-CZ-5463	662
TCGA-CZ-5463-01A	0	TCGA-CZ-5463	662
TCGA-B0-5097-01A	0	TCGA-B0-5097	665
TCGA-B0-5097-11A	0	TCGA-B0-5097	665
TCGA-CJ-5679-11A	1	TCGA-CJ-5679	679
TCGA-CJ-5679-01A	1	TCGA-CJ-5679	679
TCGA-AK-3455-01A	1	TCGA-AK-3455	683
TCGA-CZ-5466-01A	0	TCGA-CZ-5466	685
TCGA-CZ-5466-11A	0	TCGA-CZ-5466	685
TCGA-A3-A6NL-11A	0	TCGA-A3-A6NL	689
TCGA-A3-A6NL-01A	0	TCGA-A3-A6NL	689
TCGA-BP-5186-01A	0	TCGA-BP-5186	693
TCGA-BP-5186-11A	0	TCGA-BP-5186	693
TCGA-CZ-5988-11A	0	TCGA-CZ-5988	693
TCGA-CZ-5988-01A	0	TCGA-CZ-5988	693
TCGA-MM-A84U-01A	0	TCGA-MM-A84U	700
TCGA-BP-4169-11A	1	TCGA-BP-4169	701
TCGA-BP-4169-01A	1	TCGA-BP-4169	701
TCGA-B8-4143-01A	1	TCGA-B8-4143	709
TCGA-B8-4143-11A	1	TCGA-B8-4143	709
TCGA-BP-5192-01A	0	TCGA-BP-5192	714
TCGA-BP-5192-11A	0	TCGA-BP-5192	714
TCGA-CZ-5454-01A	1	TCGA-CZ-5454	722
TCGA-CZ-5454-11A	1	TCGA-CZ-5454	722
TCGA-B8-5159-01A	0	TCGA-B8-5159	722
TCGA-DV-5576-01A	1	TCGA-DV-5576	727
TCGA-A3-3313-01A	1	TCGA-A3-3313	735
TCGA-A3-3313-11A	1	TCGA-A3-3313	735
TCGA-A3-3372-01A	0	TCGA-A3-3372	735
TCGA-A3-3372-11A	0	TCGA-A3-3372	735
TCGA-B8-5165-01A	0	TCGA-B8-5165	737
TCGA-BP-5195-11A	0	TCGA-BP-5195	749
TCGA-BP-5195-01A	0	TCGA-BP-5195	749
TCGA-CJ-4893-11A	0	TCGA-CJ-4893	750
TCGA-CJ-4893-01A	0	TCGA-CJ-4893	750
TCGA-B2-5635-11A	0	TCGA-B2-5635	755
TCGA-B2-5635-01B	0	TCGA-B2-5635	755
TCGA-B2-5635-01A	0	TCGA-B2-5635	755
TCGA-B8-4153-11A	0	TCGA-B8-4153	762
TCGA-B8-4153-01B	0	TCGA-B8-4153	762
TCGA-CJ-5680-01A	1	TCGA-CJ-5680	768
TCGA-CJ-5680-11A	1	TCGA-CJ-5680	768
TCGA-B0-5085-01A	1	TCGA-B0-5085	770
TCGA-B0-5085-11A	1	TCGA-B0-5085	770
TCGA-CZ-4853-01A	0	TCGA-CZ-4853	774
TCGA-CZ-4853-11A	0	TCGA-CZ-4853	774
TCGA-B8-4620-01A	0	TCGA-B8-4620	777
TCGA-B8-4620-11A	0	TCGA-B8-4620	777
TCGA-CJ-5677-01A	1	TCGA-CJ-5677	782
TCGA-CJ-5677-11A	1	TCGA-CJ-5677	782
TCGA-BP-4986-01A	0	TCGA-BP-4986	785
TCGA-BP-4986-11A	0	TCGA-BP-4986	785
TCGA-B8-4621-01A	0	TCGA-B8-4621	788
TCGA-B0-4847-11A	1	TCGA-B0-4847	793
TCGA-B0-4847-01A	1	TCGA-B0-4847	793
TCGA-CJ-4891-11A	1	TCGA-CJ-4891	819
TCGA-CJ-4891-01A	1	TCGA-CJ-4891	819
TCGA-BP-5189-11A	1	TCGA-BP-5189	822
TCGA-BP-5189-01A	1	TCGA-BP-5189	822
TCGA-B8-5163-01A	0	TCGA-B8-5163	822
TCGA-BP-4988-11A	1	TCGA-BP-4988	828
TCGA-BP-4988-01A	1	TCGA-BP-4988	828
TCGA-B8-A54D-01A	0	TCGA-B8-A54D	830
TCGA-B0-4838-01A	1	TCGA-B0-4838	834
TCGA-B0-4838-11A	1	TCGA-B0-4838	834
TCGA-BP-5006-01A	0	TCGA-BP-5006	840
TCGA-BP-5006-11A	0	TCGA-BP-5006	840
TCGA-CJ-4894-01A	1	TCGA-CJ-4894	841
TCGA-CJ-4894-11A	1	TCGA-CJ-4894	841
TCGA-BP-4329-01A	1	TCGA-BP-4329	845
TCGA-BP-4329-11A	1	TCGA-BP-4329	845
TCGA-A3-3383-01A	0	TCGA-A3-3383	861
TCGA-A3-3383-11A	0	TCGA-A3-3383	861
TCGA-B0-4696-01A	1	TCGA-B0-4696	866
TCGA-B0-4696-11A	1	TCGA-B0-4696	866
TCGA-A3-3365-01A	0	TCGA-A3-3365	873
TCGA-A3-3365-11A	0	TCGA-A3-3365	873
TCGA-AK-3454-01A	0	TCGA-AK-3454	874
TCGA-BP-5010-11A	1	TCGA-BP-5010	878
TCGA-BP-5010-01A	1	TCGA-BP-5010	878
TCGA-B0-4848-01A	1	TCGA-B0-4848	883
TCGA-B0-4848-11A	1	TCGA-B0-4848	883
TCGA-AK-3426-01A	1	TCGA-AK-3426	885
TCGA-B0-4827-01A	1	TCGA-B0-4827	885
TCGA-B0-4827-11A	1	TCGA-B0-4827	885
TCGA-B8-A54E-01A	0	TCGA-B8-A54E	909
TCGA-A3-3351-11A	0	TCGA-A3-3351	910
TCGA-A3-3351-01A	0	TCGA-A3-3351	910
TCGA-B2-5636-11A	0	TCGA-B2-5636	919
TCGA-B2-5636-01A	0	TCGA-B2-5636	919
TCGA-B0-5107-01A	1	TCGA-B0-5107	927
TCGA-B0-5107-11A	1	TCGA-B0-5107	927
TCGA-BP-4998-01A	0	TCGA-BP-4998	932
TCGA-BP-4998-11A	0	TCGA-BP-4998	932
TCGA-BP-5175-11A	0	TCGA-BP-5175	932
TCGA-BP-5175-01A	0	TCGA-BP-5175	932
TCGA-CJ-4887-01A	1	TCGA-CJ-4887	932
TCGA-CJ-4887-11A	1	TCGA-CJ-4887	932
TCGA-A3-3343-11A	0	TCGA-A3-3343	945
TCGA-A3-3343-01A	0	TCGA-A3-3343	945
TCGA-CZ-5469-11A	1	TCGA-CZ-5469	946
TCGA-CZ-5469-01A	1	TCGA-CZ-5469	946
TCGA-BP-5201-11A	0	TCGA-BP-5201	951
TCGA-BP-5201-01A	0	TCGA-BP-5201	951
TCGA-B2-4102-01A	0	TCGA-B2-4102	952
TCGA-B2-4102-11A	0	TCGA-B2-4102	952
TCGA-BP-4985-01A	1	TCGA-BP-4985	952
TCGA-BP-4985-11A	1	TCGA-BP-4985	952
TCGA-BP-4355-11A	1	TCGA-BP-4355	953
TCGA-BP-4355-01A	1	TCGA-BP-4355	953
TCGA-B2-5633-01B	0	TCGA-B2-5633	963
TCGA-B2-5633-01A	0	TCGA-B2-5633	963
TCGA-B2-5633-11A	0	TCGA-B2-5633	963
TCGA-BP-5191-01A	0	TCGA-BP-5191	967
TCGA-BP-5191-11A	0	TCGA-BP-5191	967
TCGA-BP-4351-01A	0	TCGA-BP-4351	970
TCGA-BP-4351-11A	0	TCGA-BP-4351	970
TCGA-B2-4099-11A	0	TCGA-B2-4099	972
TCGA-B2-4099-01A	0	TCGA-B2-4099	972
TCGA-B2-3923-01B	0	TCGA-B2-3923	992
TCGA-B2-3923-11A	0	TCGA-B2-3923	992
TCGA-B2-3923-01A	0	TCGA-B2-3923	992
TCGA-BP-4164-01A	1	TCGA-BP-4164	992
TCGA-BP-4164-11A	1	TCGA-BP-4164	992
TCGA-B2-5639-01A	1	TCGA-B2-5639	1003
TCGA-B2-5639-11A	1	TCGA-B2-5639	1003
TCGA-BP-5190-01A	0	TCGA-BP-5190	1011
TCGA-BP-5190-11A	0	TCGA-BP-5190	1011
TCGA-BP-4982-11A	0	TCGA-BP-4982	1014
TCGA-BP-4982-01A	0	TCGA-BP-4982	1014
TCGA-A3-A6NI-01A	0	TCGA-A3-A6NI	1018
TCGA-BP-5196-11A	0	TCGA-BP-5196	1018
TCGA-BP-5196-01A	0	TCGA-BP-5196	1018
TCGA-B0-4817-01A	1	TCGA-B0-4817	1019
TCGA-B0-4817-11A	1	TCGA-B0-4817	1019
TCGA-BP-4354-11A	1	TCGA-BP-4354	1034
TCGA-BP-4354-01A	1	TCGA-BP-4354	1034
TCGA-A3-3336-01A	0	TCGA-A3-3336	1043
TCGA-A3-3336-11A	0	TCGA-A3-3336	1043
TCGA-B0-5083-11A	1	TCGA-B0-5083	1045
TCGA-B0-5083-01A	1	TCGA-B0-5083	1045
TCGA-B8-5552-01B	0	TCGA-B8-5552	1046
TCGA-B8-5552-11A	0	TCGA-B8-5552	1046
TCGA-BP-5200-11A	0	TCGA-BP-5200	1063
TCGA-BP-5200-01A	0	TCGA-BP-5200	1063
TCGA-BP-5008-11A	0	TCGA-BP-5008	1071
TCGA-BP-5008-01A	0	TCGA-BP-5008	1071
TCGA-CW-5590-11A	1	TCGA-CW-5590	1075
TCGA-CW-5590-01A	1	TCGA-CW-5590	1075
TCGA-G6-A8L8-01A	1	TCGA-G6-A8L8	1091
TCGA-B2-3924-01B	0	TCGA-B2-3924	1092
TCGA-B2-3924-01A	0	TCGA-B2-3924	1092
TCGA-B2-3924-11A	0	TCGA-B2-3924	1092
TCGA-BP-5009-11A	1	TCGA-BP-5009	1092
TCGA-BP-5009-01A	1	TCGA-BP-5009	1092
TCGA-BP-4981-11A	1	TCGA-BP-4981	1097
TCGA-BP-4981-01A	1	TCGA-BP-4981	1097
TCGA-A3-3323-01A	0	TCGA-A3-3323	1106
TCGA-A3-3323-11A	0	TCGA-A3-3323	1106
TCGA-BP-4797-11A	0	TCGA-BP-4797	1107
TCGA-BP-4797-01A	0	TCGA-BP-4797	1107
TCGA-B0-4822-11A	1	TCGA-B0-4822	1111
TCGA-B0-4822-01A	1	TCGA-B0-4822	1111
TCGA-BP-4790-01A	1	TCGA-BP-4790	1111
TCGA-BP-4790-11A	1	TCGA-BP-4790	1111
TCGA-A3-3306-11A	0	TCGA-A3-3306	1120
TCGA-A3-3306-01A	0	TCGA-A3-3306	1120
TCGA-B0-4852-01A	1	TCGA-B0-4852	1121
TCGA-B0-4852-11A	1	TCGA-B0-4852	1121
TCGA-BP-4987-01A	0	TCGA-BP-4987	1124
TCGA-BP-4987-11A	0	TCGA-BP-4987	1124
TCGA-BP-4801-11A	0	TCGA-BP-4801	1124
TCGA-BP-4801-01A	0	TCGA-BP-4801	1124
TCGA-BP-5004-01A	0	TCGA-BP-5004	1126
TCGA-BP-5004-11A	0	TCGA-BP-5004	1126
TCGA-DV-5573-01A	0	TCGA-DV-5573	1130
TCGA-A3-3319-01A	0	TCGA-A3-3319	1130
TCGA-A3-3319-11A	0	TCGA-A3-3319	1130
TCGA-BP-5185-01A	0	TCGA-BP-5185	1132
TCGA-BP-5185-11A	0	TCGA-BP-5185	1132
TCGA-BP-5184-01A	0	TCGA-BP-5184	1133
TCGA-BP-5184-11A	0	TCGA-BP-5184	1133
TCGA-BP-4799-01A	1	TCGA-BP-4799	1133
TCGA-BP-4799-11A	1	TCGA-BP-4799	1133
TCGA-BP-4332-11A	0	TCGA-BP-4332	1133
TCGA-BP-4332-01A	0	TCGA-BP-4332	1133
TCGA-A3-3326-11A	0	TCGA-A3-3326	1137
TCGA-A3-3326-01A	0	TCGA-A3-3326	1137
TCGA-BP-5007-01A	0	TCGA-BP-5007	1140
TCGA-BP-5007-11A	0	TCGA-BP-5007	1140
TCGA-AK-3456-01A	0	TCGA-AK-3456	1143
TCGA-BP-5182-11A	0	TCGA-BP-5182	1165
TCGA-BP-5182-01A	0	TCGA-BP-5182	1165
TCGA-AK-3458-01A	0	TCGA-AK-3458	1168
TCGA-B0-5120-11A	0	TCGA-B0-5120	1169
TCGA-B0-5120-01A	0	TCGA-B0-5120	1169
TCGA-A3-3325-11A	1	TCGA-A3-3325	1170
TCGA-A3-3325-01A	1	TCGA-A3-3325	1170
TCGA-CJ-4913-01A	1	TCGA-CJ-4913	1173
TCGA-CJ-4913-11A	1	TCGA-CJ-4913	1173
TCGA-B0-5113-01A	0	TCGA-B0-5113	1175
TCGA-B0-5113-11A	0	TCGA-B0-5113	1175
TCGA-BP-5001-11A	0	TCGA-BP-5001	1177
TCGA-BP-5001-01A	0	TCGA-BP-5001	1177
TCGA-A3-3324-11A	0	TCGA-A3-3324	1186
TCGA-A3-3324-01A	0	TCGA-A3-3324	1186
TCGA-A3-3311-01A	1	TCGA-A3-3311	1191
TCGA-A3-3311-11A	1	TCGA-A3-3311	1191
TCGA-B0-4846-11A	1	TCGA-B0-4846	1200
TCGA-B0-4846-01A	1	TCGA-B0-4846	1200
TCGA-CJ-4895-01A	1	TCGA-CJ-4895	1200
TCGA-CJ-4895-11A	1	TCGA-CJ-4895	1200
TCGA-AK-3447-01A	0	TCGA-AK-3447	1217
TCGA-B8-5158-01A	0	TCGA-B8-5158	1218
TCGA-B0-4821-11A	1	TCGA-B0-4821	1230
TCGA-B0-4821-01A	1	TCGA-B0-4821	1230
TCGA-AS-3777-01A	0	TCGA-AS-3777	1238
TCGA-B0-4836-11A	1	TCGA-B0-4836	1238
TCGA-B0-4836-01A	1	TCGA-B0-4836	1238
TCGA-A3-3331-11A	0	TCGA-A3-3331	1257
TCGA-A3-3331-01A	0	TCGA-A3-3331	1257
TCGA-BP-4999-01A	0	TCGA-BP-4999	1266
TCGA-BP-4999-11A	0	TCGA-BP-4999	1266
TCGA-BP-4763-01A	1	TCGA-BP-4763	1270
TCGA-BP-4763-11A	1	TCGA-BP-4763	1270
TCGA-B0-5116-11A	0	TCGA-B0-5116	1274
TCGA-B0-5116-01A	0	TCGA-B0-5116	1274
TCGA-B0-5402-01A	0	TCGA-B0-5402	1290
TCGA-B0-5402-11A	0	TCGA-B0-5402	1290
TCGA-BP-5183-11A	0	TCGA-BP-5183	1291
TCGA-BP-5183-01A	0	TCGA-BP-5183	1291
TCGA-B8-4151-01A	0	TCGA-B8-4151	1299
TCGA-A3-3358-11A	0	TCGA-A3-3358	1307
TCGA-A3-3358-01A	0	TCGA-A3-3358	1307
TCGA-BP-4994-11A	0	TCGA-BP-4994	1308
TCGA-BP-4994-01A	0	TCGA-BP-4994	1308
TCGA-A3-3374-11A	0	TCGA-A3-3374	1314
TCGA-A3-3374-01A	0	TCGA-A3-3374	1314
TCGA-CZ-4864-01A	1	TCGA-CZ-4864	1315
TCGA-CZ-4864-11A	1	TCGA-CZ-4864	1315
TCGA-B0-5077-11A	1	TCGA-B0-5077	1317
TCGA-B0-5077-01A	1	TCGA-B0-5077	1317
TCGA-DV-5565-01A	0	TCGA-DV-5565	1329
TCGA-B0-4712-01A	1	TCGA-B0-4712	1337
TCGA-B0-4712-11A	1	TCGA-B0-4712	1337
TCGA-BP-4762-01A	1	TCGA-BP-4762	1343
TCGA-BP-4762-11A	1	TCGA-BP-4762	1343
TCGA-BP-5199-01A	0	TCGA-BP-5199	1355
TCGA-BP-5199-11A	0	TCGA-BP-5199	1355
TCGA-BP-4347-11A	0	TCGA-BP-4347	1367
TCGA-BP-4347-01A	0	TCGA-BP-4347	1367
TCGA-B0-4816-01A	1	TCGA-B0-4816	1371
TCGA-B0-4816-11A	1	TCGA-B0-4816	1371
TCGA-BP-4995-11A	0	TCGA-BP-4995	1371
TCGA-BP-4995-01A	0	TCGA-BP-4995	1371
TCGA-CJ-4916-11A	0	TCGA-CJ-4916	1373
TCGA-CJ-4916-01A	0	TCGA-CJ-4916	1373
TCGA-B0-4837-11A	1	TCGA-B0-4837	1378
TCGA-B0-4837-01A	1	TCGA-B0-4837	1378
TCGA-B8-4154-01A	0	TCGA-B8-4154	1380
TCGA-B8-4154-11A	0	TCGA-B8-4154	1380
TCGA-BP-4973-11A	0	TCGA-BP-4973	1384
TCGA-BP-4973-01A	0	TCGA-BP-4973	1384
TCGA-A3-3349-11A	0	TCGA-A3-3349	1385
TCGA-A3-3349-01A	0	TCGA-A3-3349	1385
TCGA-A3-3328-01A	0	TCGA-A3-3328	1385
TCGA-A3-3328-11A	0	TCGA-A3-3328	1385
TCGA-DV-5566-01A	0	TCGA-DV-5566	1398
TCGA-CZ-4854-11A	1	TCGA-CZ-4854	1404
TCGA-CZ-4854-01A	1	TCGA-CZ-4854	1404
TCGA-B0-5399-01A	0	TCGA-B0-5399	1411
TCGA-BP-4983-11A	0	TCGA-BP-4983	1413
TCGA-BP-4983-01A	0	TCGA-BP-4983	1413
TCGA-BP-4991-01A	0	TCGA-BP-4991	1413
TCGA-BP-4991-11A	0	TCGA-BP-4991	1413
TCGA-CJ-4635-01A	0	TCGA-CJ-4635	1416
TCGA-CJ-4635-11B	0	TCGA-CJ-4635	1416
TCGA-B0-4811-11A	1	TCGA-B0-4811	1417
TCGA-B0-4811-01A	1	TCGA-B0-4811	1417
TCGA-AK-3443-01A	0	TCGA-AK-3443	1423
TCGA-CZ-4857-11A	1	TCGA-CZ-4857	1432
TCGA-CZ-4857-01A	1	TCGA-CZ-4857	1432
TCGA-BP-4975-01A	0	TCGA-BP-4975	1433
TCGA-BP-4975-11A	0	TCGA-BP-4975	1433
TCGA-CJ-4872-01A	0	TCGA-CJ-4872	1435
TCGA-CJ-4872-11A	0	TCGA-CJ-4872	1435
TCGA-A3-3307-11A	0	TCGA-A3-3307	1436
TCGA-A3-3307-01A	0	TCGA-A3-3307	1436
TCGA-CJ-4901-11A	0	TCGA-CJ-4901	1450
TCGA-CJ-4901-01A	0	TCGA-CJ-4901	1450
TCGA-BP-4804-01A	0	TCGA-BP-4804	1459
TCGA-BP-4804-11A	0	TCGA-BP-4804	1459
TCGA-BP-4766-11A	0	TCGA-BP-4766	1462
TCGA-BP-4766-01A	0	TCGA-BP-4766	1462
TCGA-BP-5168-01A	1	TCGA-BP-5168	1463
TCGA-BP-5168-11A	1	TCGA-BP-5168	1463
TCGA-AK-3444-01A	0	TCGA-AK-3444	1471
TCGA-B8-5550-01A	0	TCGA-B8-5550	1476
TCGA-A3-3322-01A	0	TCGA-A3-3322	1478
TCGA-A3-3322-11A	0	TCGA-A3-3322	1478
TCGA-B0-5121-11A	0	TCGA-B0-5121	1485
TCGA-B0-5121-01A	0	TCGA-B0-5121	1485
TCGA-BP-4971-11A	0	TCGA-BP-4971	1487
TCGA-BP-4971-01A	0	TCGA-BP-4971	1487
TCGA-BP-4789-01A	0	TCGA-BP-4789	1489
TCGA-BP-4789-11A	0	TCGA-BP-4789	1489
TCGA-A3-3317-11A	0	TCGA-A3-3317	1491
TCGA-A3-3317-01A	0	TCGA-A3-3317	1491
TCGA-A3-3316-11A	0	TCGA-A3-3316	1493
TCGA-A3-3316-01A	0	TCGA-A3-3316	1493
TCGA-BP-4346-11A	1	TCGA-BP-4346	1493
TCGA-BP-4346-01A	1	TCGA-BP-4346	1493
TCGA-BP-5181-11A	0	TCGA-BP-5181	1495
TCGA-BP-5181-01A	0	TCGA-BP-5181	1495
TCGA-CJ-4905-01A	0	TCGA-CJ-4905	1496
TCGA-CJ-4905-11A	0	TCGA-CJ-4905	1496
TCGA-CJ-4870-01A	0	TCGA-CJ-4870	1498
TCGA-CJ-4870-11A	0	TCGA-CJ-4870	1498
TCGA-CJ-4907-01A	0	TCGA-CJ-4907	1499
TCGA-CJ-4907-11A	0	TCGA-CJ-4907	1499
TCGA-BP-4972-11A	0	TCGA-BP-4972	1502
TCGA-BP-4972-01A	0	TCGA-BP-4972	1502
TCGA-A3-3320-01A	0	TCGA-A3-3320	1508
TCGA-A3-3320-11A	0	TCGA-A3-3320	1508
TCGA-AK-3450-01A	0	TCGA-AK-3450	1508
TCGA-BP-4345-11A	0	TCGA-BP-4345	1516
TCGA-BP-4345-01A	0	TCGA-BP-4345	1516
TCGA-B8-4148-01A	0	TCGA-B8-4148	1520
TCGA-CJ-4902-11A	0	TCGA-CJ-4902	1520
TCGA-CJ-4902-01A	0	TCGA-CJ-4902	1520
TCGA-CJ-4892-11A	0	TCGA-CJ-4892	1521
TCGA-CJ-4892-01A	0	TCGA-CJ-4892	1521
TCGA-B8-5545-01A	0	TCGA-B8-5545	1525
TCGA-B8-4622-01A	0	TCGA-B8-4622	1525
TCGA-B8-4622-11A	0	TCGA-B8-4622	1525
TCGA-CJ-4899-11A	0	TCGA-CJ-4899	1528
TCGA-CJ-4899-01A	0	TCGA-CJ-4899	1528
TCGA-CJ-4908-11A	0	TCGA-CJ-4908	1531
TCGA-CJ-4908-01A	0	TCGA-CJ-4908	1531
TCGA-B0-5119-01A	0	TCGA-B0-5119	1552
TCGA-B0-5119-11A	0	TCGA-B0-5119	1552
TCGA-A3-3362-11A	0	TCGA-A3-3362	1559
TCGA-A3-3362-01A	0	TCGA-A3-3362	1559
TCGA-CJ-4903-11A	0	TCGA-CJ-4903	1560
TCGA-CJ-4903-01A	0	TCGA-CJ-4903	1560
TCGA-CJ-4888-11A	1	TCGA-CJ-4888	1567
TCGA-CJ-4888-01A	1	TCGA-CJ-4888	1567
TCGA-B0-5098-11A	1	TCGA-B0-5098	1584
TCGA-B0-5098-01A	1	TCGA-B0-5098	1584
TCGA-B0-4815-01A	1	TCGA-B0-4815	1588
TCGA-B0-4815-11A	1	TCGA-B0-4815	1588
TCGA-BP-4341-01A	1	TCGA-BP-4341	1589
TCGA-BP-4341-11A	1	TCGA-BP-4341	1589
TCGA-BP-5176-11A	1	TCGA-BP-5176	1590
TCGA-BP-5176-01A	1	TCGA-BP-5176	1590
TCGA-B0-5106-01A	1	TCGA-B0-5106	1598
TCGA-B0-5106-11A	1	TCGA-B0-5106	1598
TCGA-B0-5115-11A	0	TCGA-B0-5115	1604
TCGA-B0-5115-01A	0	TCGA-B0-5115	1604
TCGA-B0-5117-11A	0	TCGA-B0-5117	1608
TCGA-B0-5117-01A	0	TCGA-B0-5117	1608
TCGA-A3-3347-01A	1	TCGA-A3-3347	1610
TCGA-A3-3347-11A	1	TCGA-A3-3347	1610
TCGA-A3-3373-01A	0	TCGA-A3-3373	1621
TCGA-A3-3373-11A	0	TCGA-A3-3373	1621
TCGA-A3-3329-01A	0	TCGA-A3-3329	1624
TCGA-A3-3329-11A	0	TCGA-A3-3329	1624
TCGA-BP-4326-11A	1	TCGA-BP-4326	1625
TCGA-BP-4326-01A	1	TCGA-BP-4326	1625
TCGA-CJ-6028-11A	1	TCGA-CJ-6028	1625
TCGA-CJ-6028-01A	1	TCGA-CJ-6028	1625
TCGA-DV-A4VX-01A	1	TCGA-DV-A4VX	1626
TCGA-BP-4976-01A	0	TCGA-BP-4976	1632
TCGA-BP-4976-11A	0	TCGA-BP-4976	1632
TCGA-B0-4839-01A	1	TCGA-B0-4839	1639
TCGA-B0-4839-11A	1	TCGA-B0-4839	1639
TCGA-CJ-4912-01A	0	TCGA-CJ-4912	1657
TCGA-CJ-4912-11A	0	TCGA-CJ-4912	1657
TCGA-B0-4824-01A	1	TCGA-B0-4824	1657
TCGA-B0-4824-11A	1	TCGA-B0-4824	1657
TCGA-CJ-4641-11A	1	TCGA-CJ-4641	1661
TCGA-CJ-4641-01A	1	TCGA-CJ-4641	1661
TCGA-BP-4344-11A	0	TCGA-BP-4344	1666
TCGA-BP-4344-01A	0	TCGA-BP-4344	1666
TCGA-BP-4177-01A	0	TCGA-BP-4177	1670
TCGA-BP-4177-11A	0	TCGA-BP-4177	1670
TCGA-CZ-5459-11A	0	TCGA-CZ-5459	1683
TCGA-CZ-5459-01A	0	TCGA-CZ-5459	1683
TCGA-CZ-5459-01B	0	TCGA-CZ-5459	1683
TCGA-A3-3376-11A	1	TCGA-A3-3376	1696
TCGA-A3-3376-01A	1	TCGA-A3-3376	1696
TCGA-CJ-4900-11A	1	TCGA-CJ-4900	1714
TCGA-CJ-4900-01A	1	TCGA-CJ-4900	1714
TCGA-B0-4842-01A	1	TCGA-B0-4842	1724
TCGA-B0-4842-11A	1	TCGA-B0-4842	1724
TCGA-DV-5575-01A	0	TCGA-DV-5575	1729
TCGA-BP-4777-01A	0	TCGA-BP-4777	1731
TCGA-BP-4777-11A	0	TCGA-BP-4777	1731
TCGA-B0-5400-01A	0	TCGA-B0-5400	1733
TCGA-B0-5400-11A	0	TCGA-B0-5400	1733
TCGA-BP-4968-11A	0	TCGA-BP-4968	1746
TCGA-BP-4968-01A	0	TCGA-BP-4968	1746
TCGA-B0-4710-01A	0	TCGA-B0-4710	1755
TCGA-B0-4710-11A	0	TCGA-B0-4710	1755
TCGA-CJ-4884-01A	0	TCGA-CJ-4884	1759
TCGA-CJ-4884-11A	0	TCGA-CJ-4884	1759
TCGA-CJ-4873-01A	0	TCGA-CJ-4873	1776
TCGA-CJ-4873-11A	0	TCGA-CJ-4873	1776
TCGA-B0-4718-01A	0	TCGA-B0-4718	1778
TCGA-B0-4718-11A	0	TCGA-B0-4718	1778
TCGA-B0-5108-11A	0	TCGA-B0-5108	1782
TCGA-B0-5108-01A	0	TCGA-B0-5108	1782
TCGA-BP-4962-11A	0	TCGA-BP-4962	1785
TCGA-BP-4962-01A	0	TCGA-BP-4962	1785
TCGA-CZ-4859-01A	0	TCGA-CZ-4859	1787
TCGA-CZ-4859-11A	0	TCGA-CZ-4859	1787
TCGA-CZ-5452-11A	0	TCGA-CZ-5452	1789
TCGA-CZ-5452-01A	0	TCGA-CZ-5452	1789
TCGA-B0-5700-01A	0	TCGA-B0-5700	1790
TCGA-B0-5700-11A	0	TCGA-B0-5700	1790
TCGA-CJ-4643-11A	0	TCGA-CJ-4643	1793
TCGA-CJ-4643-01A	0	TCGA-CJ-4643	1793
TCGA-BP-4969-11A	0	TCGA-BP-4969	1794
TCGA-BP-4969-01A	0	TCGA-BP-4969	1794
TCGA-BP-4963-11A	0	TCGA-BP-4963	1834
TCGA-BP-4963-01A	0	TCGA-BP-4963	1834
TCGA-BP-4775-01A	0	TCGA-BP-4775	1843
TCGA-BP-4775-11A	0	TCGA-BP-4775	1843
TCGA-BP-4784-11A	0	TCGA-BP-4784	1854
TCGA-BP-4784-01A	0	TCGA-BP-4784	1854
TCGA-BP-4964-01A	0	TCGA-BP-4964	1862
TCGA-BP-4964-11A	0	TCGA-BP-4964	1862
TCGA-BP-4965-01A	0	TCGA-BP-4965	1871
TCGA-BP-4965-11A	0	TCGA-BP-4965	1871
TCGA-BP-4769-01A	0	TCGA-BP-4769	1876
TCGA-BP-4769-11A	0	TCGA-BP-4769	1876
TCGA-BP-4174-01A	0	TCGA-BP-4174	1879
TCGA-BP-4174-11A	0	TCGA-BP-4174	1879
TCGA-CJ-4882-11A	0	TCGA-CJ-4882	1883
TCGA-CJ-4882-01A	0	TCGA-CJ-4882	1883
TCGA-BP-4774-01A	0	TCGA-BP-4774	1885
TCGA-BP-4774-11A	0	TCGA-BP-4774	1885
TCGA-A3-3335-01A	0	TCGA-A3-3335	1886
TCGA-A3-3335-11A	0	TCGA-A3-3335	1886
TCGA-BP-4330-11A	0	TCGA-BP-4330	1888
TCGA-BP-4330-01A	0	TCGA-BP-4330	1888
TCGA-CJ-5683-01A	0	TCGA-CJ-5683	1889
TCGA-CJ-5683-11A	0	TCGA-CJ-5683	1889
TCGA-BP-4173-11A	0	TCGA-BP-4173	1893
TCGA-BP-4173-01A	0	TCGA-BP-4173	1893
TCGA-CZ-5989-11A	0	TCGA-CZ-5989	1905
TCGA-CZ-5989-01A	0	TCGA-CZ-5989	1905
TCGA-CJ-6031-11A	0	TCGA-CJ-6031	1906
TCGA-CJ-6031-01A	0	TCGA-CJ-6031	1906
TCGA-BP-5178-01A	1	TCGA-BP-5178	1912
TCGA-BP-5178-11A	1	TCGA-BP-5178	1912
TCGA-BP-4343-01A	1	TCGA-BP-4343	1912
TCGA-BP-4343-11A	1	TCGA-BP-4343	1912
TCGA-B0-5100-11A	1	TCGA-B0-5100	1913
TCGA-B0-5100-01A	1	TCGA-B0-5100	1913
TCGA-CJ-4636-01A	0	TCGA-CJ-4636	1924
TCGA-CJ-4636-11A	0	TCGA-CJ-4636	1924
TCGA-CZ-4863-11A	0	TCGA-CZ-4863	1928
TCGA-CZ-4863-01A	0	TCGA-CZ-4863	1928
TCGA-CZ-5451-11A	0	TCGA-CZ-5451	1929
TCGA-CZ-5451-01A	0	TCGA-CZ-5451	1929
TCGA-BP-4961-11A	0	TCGA-BP-4961	1935
TCGA-BP-4961-01A	0	TCGA-BP-4961	1935
TCGA-CJ-4889-11A	0	TCGA-CJ-4889	1946
TCGA-CJ-4889-01A	0	TCGA-CJ-4889	1946
TCGA-CJ-4886-01A	0	TCGA-CJ-4886	1952
TCGA-CJ-4886-11A	0	TCGA-CJ-4886	1952
TCGA-BP-4176-01A	0	TCGA-BP-4176	1955
TCGA-BP-4176-11A	0	TCGA-BP-4176	1955
TCGA-CJ-4876-11A	0	TCGA-CJ-4876	1955
TCGA-CJ-4876-01A	0	TCGA-CJ-4876	1955
TCGA-CW-5580-01A	1	TCGA-CW-5580	1964
TCGA-CW-5580-11A	1	TCGA-CW-5580	1964
TCGA-CJ-5672-11A	1	TCGA-CJ-5672	1972
TCGA-CJ-5672-01A	1	TCGA-CJ-5672	1972
TCGA-B0-4700-01A	1	TCGA-B0-4700	1980
TCGA-B0-4700-11A	1	TCGA-B0-4700	1980
TCGA-B0-4845-11A	1	TCGA-B0-4845	1986
TCGA-B0-4845-01A	1	TCGA-B0-4845	1986
TCGA-A3-3385-11A	0	TCGA-A3-3385	1993
TCGA-A3-3385-01A	0	TCGA-A3-3385	1993
TCGA-CZ-5985-01A	0	TCGA-CZ-5985	1997
TCGA-CZ-5985-11A	0	TCGA-CZ-5985	1997
TCGA-DV-5567-01A	0	TCGA-DV-5567	2004
TCGA-B0-5110-01A	0	TCGA-B0-5110	2009
TCGA-B0-5110-11A	0	TCGA-B0-5110	2009
TCGA-CJ-4881-11A	0	TCGA-CJ-4881	2014
TCGA-CJ-4881-01A	0	TCGA-CJ-4881	2014
TCGA-DV-5574-01A	0	TCGA-DV-5574	2016
TCGA-CW-5588-01A	0	TCGA-CW-5588	2017
TCGA-CW-5588-11A	0	TCGA-CW-5588	2017
TCGA-CJ-5686-11A	0	TCGA-CJ-5686	2038
TCGA-CJ-5686-01A	0	TCGA-CJ-5686	2038
TCGA-CZ-5984-01A	0	TCGA-CZ-5984	2067
TCGA-CZ-5984-11A	0	TCGA-CZ-5984	2067
TCGA-BP-4781-01A	0	TCGA-BP-4781	2080
TCGA-BP-4781-11A	0	TCGA-BP-4781	2080
TCGA-AK-3434-01A	0	TCGA-AK-3434	2087
TCGA-B0-4834-11A	1	TCGA-B0-4834	2090
TCGA-B0-4834-01A	1	TCGA-B0-4834	2090
TCGA-CZ-4858-01A	1	TCGA-CZ-4858	2105
TCGA-CZ-4858-11A	1	TCGA-CZ-4858	2105
TCGA-CZ-5464-01A	0	TCGA-CZ-5464	2128
TCGA-CZ-5464-11A	0	TCGA-CZ-5464	2128
TCGA-G6-A8L7-01A	0	TCGA-G6-A8L7	2133
TCGA-B0-4945-11A	1	TCGA-B0-4945	2145
TCGA-B0-4945-01A	1	TCGA-B0-4945	2145
TCGA-B0-5695-01A	0	TCGA-B0-5695	2150
TCGA-B0-5695-11A	0	TCGA-B0-5695	2150
TCGA-B0-5702-01A	0	TCGA-B0-5702	2172
TCGA-B0-5702-11A	0	TCGA-B0-5702	2172
TCGA-BP-4960-11A	0	TCGA-BP-4960	2172
TCGA-BP-4960-01A	0	TCGA-BP-4960	2172
TCGA-BP-4765-11A	0	TCGA-BP-4765	2184
TCGA-BP-4765-01A	0	TCGA-BP-4765	2184
TCGA-CJ-4878-01A	0	TCGA-CJ-4878	2186
TCGA-CJ-4878-11A	0	TCGA-CJ-4878	2186
TCGA-BP-4758-11A	0	TCGA-BP-4758	2208
TCGA-BP-4758-01A	0	TCGA-BP-4758	2208
TCGA-AK-3461-01A	0	TCGA-AK-3461	2217
TCGA-CW-5587-11A	0	TCGA-CW-5587	2226
TCGA-CW-5587-01A	0	TCGA-CW-5587	2226
TCGA-CJ-4637-01A	1	TCGA-CJ-4637	2227
TCGA-CJ-4637-11A	1	TCGA-CJ-4637	2227
TCGA-CJ-5684-11A	0	TCGA-CJ-5684	2231
TCGA-CJ-5684-01A	0	TCGA-CJ-5684	2231
TCGA-AK-3431-01A	1	TCGA-AK-3431	2241
TCGA-B0-5703-01A	0	TCGA-B0-5703	2246
TCGA-B0-5703-11A	0	TCGA-B0-5703	2246
TCGA-BP-4342-01A	1	TCGA-BP-4342	2256
TCGA-BP-4342-11A	1	TCGA-BP-4342	2256
TCGA-BP-5174-11A	0	TCGA-BP-5174	2257
TCGA-BP-5174-01A	0	TCGA-BP-5174	2257
TCGA-BP-5180-11A	0	TCGA-BP-5180	2263
TCGA-BP-5180-01A	0	TCGA-BP-5180	2263
TCGA-A3-3367-01A	0	TCGA-A3-3367	2270
TCGA-A3-3367-11A	0	TCGA-A3-3367	2270
TCGA-CW-5591-11A	0	TCGA-CW-5591	2271
TCGA-CW-5591-01A	0	TCGA-CW-5591	2271
TCGA-A3-3370-01A	0	TCGA-A3-3370	2274
TCGA-A3-3370-11A	0	TCGA-A3-3370	2274
TCGA-CJ-4874-11A	0	TCGA-CJ-4874	2283
TCGA-CJ-4874-01A	0	TCGA-CJ-4874	2283
TCGA-CJ-6030-11A	1	TCGA-CJ-6030	2299
TCGA-CJ-6030-01A	1	TCGA-CJ-6030	2299
TCGA-BP-4170-11A	1	TCGA-BP-4170	2343
TCGA-BP-4170-01A	1	TCGA-BP-4170	2343
TCGA-BP-4760-01A	0	TCGA-BP-4760	2361
TCGA-BP-4760-11A	0	TCGA-BP-4760	2361
TCGA-BP-4759-11A	0	TCGA-BP-4759	2372
TCGA-BP-4759-01A	0	TCGA-BP-4759	2372
TCGA-CW-5589-01A	0	TCGA-CW-5589	2378
TCGA-CW-5589-11A	0	TCGA-CW-5589	2378
TCGA-B0-4833-01A	1	TCGA-B0-4833	2386
TCGA-B0-4833-11A	1	TCGA-B0-4833	2386
TCGA-AK-3445-01A	0	TCGA-AK-3445	2392
TCGA-BP-5170-01A	0	TCGA-BP-5170	2412
TCGA-BP-5170-11A	0	TCGA-BP-5170	2412
TCGA-CZ-5453-11A	1	TCGA-CZ-5453	2419
TCGA-CZ-5453-01A	1	TCGA-CZ-5453	2419
TCGA-CZ-5456-01A	0	TCGA-CZ-5456	2422
TCGA-CZ-5456-11A	0	TCGA-CZ-5456	2422
TCGA-CJ-4871-01A	0	TCGA-CJ-4871	2423
TCGA-CJ-4871-11A	0	TCGA-CJ-4871	2423
TCGA-B0-5710-01A	0	TCGA-B0-5710	2430
TCGA-B0-5710-11A	0	TCGA-B0-5710	2430
TCGA-CZ-5982-11A	0	TCGA-CZ-5982	2439
TCGA-CZ-5982-01A	0	TCGA-CZ-5982	2439
TCGA-BP-4331-11A	1	TCGA-BP-4331	2454
TCGA-BP-4331-01A	1	TCGA-BP-4331	2454
TCGA-B0-5701-01A	0	TCGA-B0-5701	2461
TCGA-B0-5701-11A	0	TCGA-B0-5701	2461
TCGA-DV-A4W0-05A	0	TCGA-DV-A4W0	2470
TCGA-DV-A4W0-01A	0	TCGA-DV-A4W0	2470
TCGA-CW-5583-01A	0	TCGA-CW-5583	2489
TCGA-CW-5583-11A	0	TCGA-CW-5583	2489
TCGA-A3-3359-11A	0	TCGA-A3-3359	2504
TCGA-A3-3359-01A	0	TCGA-A3-3359	2504
TCGA-AK-3460-01A	0	TCGA-AK-3460	2508
TCGA-AK-3453-01A	0	TCGA-AK-3453	2531
TCGA-CW-6090-01A	0	TCGA-CW-6090	2552
TCGA-CW-6090-11A	0	TCGA-CW-6090	2552
TCGA-CJ-4869-11A	0	TCGA-CJ-4869	2554
TCGA-CJ-4869-01A	0	TCGA-CJ-4869	2554
TCGA-CZ-5465-01A	1	TCGA-CZ-5465	2564
TCGA-CZ-5465-11A	1	TCGA-CZ-5465	2564
TCGA-BP-4159-11A	1	TCGA-BP-4159	2601
TCGA-BP-4159-01A	1	TCGA-BP-4159	2601
TCGA-CW-5585-11A	0	TCGA-CW-5585	2609
TCGA-CW-5585-01A	0	TCGA-CW-5585	2609
TCGA-B0-5696-01A	0	TCGA-B0-5696	2609
TCGA-B0-5696-11A	0	TCGA-B0-5696	2609
TCGA-B0-5697-01A	0	TCGA-B0-5697	2630
TCGA-B0-5697-11A	0	TCGA-B0-5697	2630
TCGA-BP-4959-11A	0	TCGA-BP-4959	2660
TCGA-BP-4959-01A	0	TCGA-BP-4959	2660
TCGA-A3-3357-01A	0	TCGA-A3-3357	2688
TCGA-A3-3357-11A	0	TCGA-A3-3357	2688
TCGA-CW-6096-11A	0	TCGA-CW-6096	2701
TCGA-CW-6096-01A	0	TCGA-CW-6096	2701
TCGA-BP-4167-01A	0	TCGA-BP-4167	2718
TCGA-BP-4167-11A	0	TCGA-BP-4167	2718
TCGA-B0-5712-01A	0	TCGA-B0-5712	2722
TCGA-B0-5712-11A	0	TCGA-B0-5712	2722
TCGA-BP-4161-11A	0	TCGA-BP-4161	2746
TCGA-BP-4161-01A	0	TCGA-BP-4161	2746
TCGA-CZ-5457-01A	0	TCGA-CZ-5457	2754
TCGA-CZ-5457-11A	0	TCGA-CZ-5457	2754
TCGA-B0-5102-11A	1	TCGA-B0-5102	2764
TCGA-B0-5102-01A	1	TCGA-B0-5102	2764
TCGA-B0-5713-01A	0	TCGA-B0-5713	2782
TCGA-B0-5713-11A	0	TCGA-B0-5713	2782
TCGA-CZ-5458-11A	0	TCGA-CZ-5458	2789
TCGA-CZ-5458-01A	0	TCGA-CZ-5458	2789
TCGA-CW-5581-01A	0	TCGA-CW-5581	2799
TCGA-CW-5581-11A	0	TCGA-CW-5581	2799
TCGA-BP-4163-11A	0	TCGA-BP-4163	2839
TCGA-BP-4163-01A	0	TCGA-BP-4163	2839
TCGA-BP-4338-11A	0	TCGA-BP-4338	2859
TCGA-BP-4338-01A	0	TCGA-BP-4338	2859
TCGA-AK-3440-01A	0	TCGA-AK-3440	2865
TCGA-AK-3451-01A	0	TCGA-AK-3451	2868
TCGA-CZ-5460-11A	0	TCGA-CZ-5460	2873
TCGA-CZ-5460-01A	0	TCGA-CZ-5460	2873
TCGA-BP-4160-11A	0	TCGA-BP-4160	2881
TCGA-BP-4160-01A	0	TCGA-BP-4160	2881
TCGA-BP-4325-11A	0	TCGA-BP-4325	2964
TCGA-BP-4325-01A	0	TCGA-BP-4325	2964
TCGA-BP-4165-01A	0	TCGA-BP-4165	3037
TCGA-BP-4165-11A	0	TCGA-BP-4165	3037
TCGA-BP-4162-11A	0	TCGA-BP-4162	3074
TCGA-BP-4162-01A	0	TCGA-BP-4162	3074
TCGA-CW-6093-01A	0	TCGA-CW-6093	3146
TCGA-CW-6093-11A	0	TCGA-CW-6093	3146
TCGA-CJ-4642-11A	0	TCGA-CJ-4642	3205
TCGA-CJ-4642-01B	0	TCGA-CJ-4642	3205
TCGA-B0-5706-11A	0	TCGA-B0-5706	3205
TCGA-B0-5706-01A	0	TCGA-B0-5706	3205
TCGA-CW-6088-11A	0	TCGA-CW-6088	3222
TCGA-CW-6088-01A	0	TCGA-CW-6088	3222
TCGA-CJ-4639-11A	0	TCGA-CJ-4639	3229
TCGA-CJ-4639-01A	0	TCGA-CJ-4639	3229
TCGA-CZ-4866-01A	0	TCGA-CZ-4866	3267
TCGA-CZ-4866-11A	0	TCGA-CZ-4866	3267
TCGA-CZ-4862-11A	0	TCGA-CZ-4862	3271
TCGA-CZ-4862-01A	0	TCGA-CZ-4862	3271
TCGA-CJ-4904-01A	0	TCGA-CJ-4904	3302
TCGA-CJ-4904-11A	0	TCGA-CJ-4904	3302
TCGA-AK-3429-01A	0	TCGA-AK-3429	3328
TCGA-AK-3436-01A	0	TCGA-AK-3436	3331
TCGA-CJ-4897-01A	0	TCGA-CJ-4897	3341
TCGA-CJ-4897-11A	0	TCGA-CJ-4897	3341
TCGA-AK-3425-01A	0	TCGA-AK-3425	3343
TCGA-BP-4158-11A	0	TCGA-BP-4158	3377
TCGA-BP-4158-01A	0	TCGA-BP-4158	3377
TCGA-B0-5690-11A	0	TCGA-B0-5690	3392
TCGA-B0-5690-01A	0	TCGA-B0-5690	3392
TCGA-AK-3433-01A	0	TCGA-AK-3433	3409
TCGA-B0-5691-11A	0	TCGA-B0-5691	3431
TCGA-B0-5691-01A	0	TCGA-B0-5691	3431
TCGA-CJ-4885-01A	0	TCGA-CJ-4885	3451
TCGA-CJ-4885-11A	0	TCGA-CJ-4885	3451
TCGA-CJ-4640-11A	0	TCGA-CJ-4640	3480
TCGA-CJ-4640-01A	0	TCGA-CJ-4640	3480
TCGA-CJ-4634-01A	0	TCGA-CJ-4634	3498
TCGA-CJ-4634-11A	0	TCGA-CJ-4634	3498
TCGA-CJ-4890-11A	0	TCGA-CJ-4890	3519
TCGA-CJ-4890-01A	0	TCGA-CJ-4890	3519
TCGA-CJ-4875-11A	1	TCGA-CJ-4875	3554
TCGA-CJ-4875-01A	1	TCGA-CJ-4875	3554
TCGA-AK-3427-01A	0	TCGA-AK-3427	3583
TCGA-CJ-6027-01A	1	TCGA-CJ-6027	3615
TCGA-CJ-6027-11A	1	TCGA-CJ-6027	3615
TCGA-B0-5698-01A	0	TCGA-B0-5698	3631
TCGA-CJ-6032-11A	0	TCGA-CJ-6032	3639
TCGA-CJ-6032-01A	0	TCGA-CJ-6032	3639
TCGA-AK-3428-01A	0	TCGA-AK-3428	3728
TCGA-CJ-5682-01A	0	TCGA-CJ-5682	3736
TCGA-CJ-5682-11A	0	TCGA-CJ-5682	3736
TCGA-B0-5707-11A	0	TCGA-B0-5707	3744
TCGA-B0-5707-01A	0	TCGA-B0-5707	3744
TCGA-B0-5812-11A	0	TCGA-B0-5812	3834
TCGA-B0-5812-01A	0	TCGA-B0-5812	3834
TCGA-B0-5699-11A	0	TCGA-B0-5699	3841
TCGA-B0-5699-01A	0	TCGA-B0-5699	3841
TCGA-CJ-5675-01A	0	TCGA-CJ-5675	3936
TCGA-CJ-5675-11A	0	TCGA-CJ-5675	3936
TCGA-B0-5692-11A	0	TCGA-B0-5692	3944
TCGA-B0-5692-01A	0	TCGA-B0-5692	3944
TCGA-B0-5709-01A	0	TCGA-B0-5709	3974
TCGA-B0-5709-11A	0	TCGA-B0-5709	3974
TCGA-CJ-5671-11A	0	TCGA-CJ-5671	3987
TCGA-CJ-5671-01A	0	TCGA-CJ-5671	3987
TCGA-B0-5711-01A	0	TCGA-B0-5711	3989
TCGA-B0-5711-11A	0	TCGA-B0-5711	3989
TCGA-CJ-5676-01A	0	TCGA-CJ-5676	4067
TCGA-CJ-5676-11A	0	TCGA-CJ-5676	4067
TCGA-B0-5693-11A	0	TCGA-B0-5693	4074
TCGA-B0-5693-01A	0	TCGA-B0-5693	4074
TCGA-B0-5705-11A	0	TCGA-B0-5705	4537
TCGA-B0-5705-01A	0	TCGA-B0-5705	4537
