# Supplementary material for: Multi-omics analysis reveals key genes associated with clear cell renal cell carcinoma
Source: PeerJ. 2026 Apr 21;14:e21057. doi: 10.7717/peerj.21057 (PMC13108463; doi:10.7717/peerj.21057)
Supplement: Supplemental Information 3 [file peerj-14-21057-s003.zip › TCGAexpTime.xlsx]

## Sheet: TCGAexpTime
id	futime	fustat	ACADVL	ACTB	ADI1	AIG1	ALDH2	ALDOA	ANK2	ANXA4	APOC1	ARL6IP4	BEX2	BSG	BST2	C12orf75	C19orf33	CAPN3	CCDC74A	CD151	CD24	CD63	CES2	CNFN	COPE	COX14	COX5B	COX6A1	COX6B1	COX7A2L	COX7B	COX7C	COX8A	CRYAB	CST3	CTSA	CTSD	CXCL14	CYBA	DBI	DYNLL1	ECHS1	EIF6	FIS1	FTH1	FTL	GAL3ST1	GCHFR	GLYAT
TCGA-B2-4101-01A	648	0	7.82563	11.3001	5.85637	5.47915	5.75982	9.83185	2.14306	7.40178	6.29112	1.77916	5.17037	8.23997	8.90471	5.01242	5.88634	2.12919	3.8708	7.74833	10.5675	9.24063	6.6266	1.11804	6.20962	6.49222	7.25204	6.83065	8.0018	5.55926	5.78173	8.23105	8.59696	10.1457	7.49735	6.25173	9.85706	9.44919	6.26231	6.65228	7.01279	7.70354	7.07743	6.87075	9.95081	12.7633	6.21309	3.02606	5.69673
TCGA-BP-4342-01A	2256	1	8.06502	11.975	5.26539	4.42035	4.12417	9.46291	1.91305	8.04196	5.26334	2.50671	4.89699	8.53936	9.09187	4.40541	5.02959	2.03105	3.70577	8.02849	9.38407	9.44875	7.40536	2.49271	6.72012	6.09795	7.32636	6.87475	8.46044	5.82087	5.90552	8.44683	8.91047	8.53939	7.1084	6.60792	9.79649	3.59608	6.79625	6.45737	6.88055	6.75502	7.58306	6.83234	10.1912	13.2747	7.64448	3.35987	4.63719
TCGA-B0-4691-01A	139	1	8.56986	11.4411	5.73038	6.3439	5.49865	9.93676	4.98691	8.39477	8.34803	2.01825	5.80397	9.59803	9.32977	7.51703	9.38729	2.10023	5.41498	9.05797	11.1707	10.6185	7.1814	3.06818	7.06898	7.16442	7.99307	8.40607	8.90548	5.4908	6.54352	8.55311	9.43722	10.8872	8.17043	6.8451	10.3214	9.85145	7.44193	7.27472	7.84217	8.30993	7.5859	7.56015	9.26009	13.4178	8.79479	4.27172	6.69143
TCGA-BP-4167-01A	2718	0	6.99291	12.374	6.05897	4.33665	5.70028	9.08116	1.325	5.19392	9.42635	1.06235	2.70494	8.6277	8.60797	5.83862	8.50723	0.527436	2.83676	8.00619	8.08281	9.95874	6.2077	2.04543	6.66685	6.57146	8.20557	7.77596	8.66131	5.21521	6.54264	8.13961	8.88132	8.81139	8.96519	6.41621	10.7531	10.5131	7.16033	6.55337	7.00227	7.16379	7.42116	6.84178	8.51323	14.5917	6.86037	3.55385	5.20466
TCGA-B8-4620-01A	777	0	7.22376	11.4087	4.59758	4.44803	4.14006	9.94109	2.45167	7.76654	7.06226	1.22352	5.4959	8.42421	9.70109	5.12786	1.83538	1.12611	4.51155	7.54815	8.81462	9.59312	5.25377	1.82912	6.01937	5.67742	7.90392	7.03397	8.21114	5.30096	6.16285	8.51194	8.90281	9.0504	7.19212	6.38381	10.4061	6.50254	6.01646	6.29688	7.13164	7.17174	7.09785	6.83435	10.2304	13.0107	5.14262	1.64594	1.91182
TCGA-BP-4769-01A	1876	0	8.00233	12.4023	5.89088	5.32902	5.5857	9.94889	3.91622	7.31205	3.89301	1.73181	6.47212	9.21999	9.71338	6.55984	6.72443	0.97101	3.42784	8.21484	11.8751	9.7225	6.22167	2.73007	6.5621	6.41013	8.3174	7.86408	8.6601	6.01491	6.52694	8.10226	9.27077	8.96647	8.18924	6.92787	11.3131	6.33371	5.83015	7.11725	7.62532	7.73601	7.22112	7.32677	9.88064	12.4072	3.39615	3.10269	0.284787
TCGA-CJ-4907-01A	1499	0	8.0507	11.9038	5.89754	5.4138	6.07464	10.1632	4.37209	8.53711	7.78889	1.71203	6.86578	9.03572	7.70817	5.77514	6.24167	1.50807	3.78415	8.56165	10.8029	10.1192	7.63376	1.53323	6.85598	6.4081	7.42648	7.41082	8.43023	6.05057	6.2923	8.38659	9.06432	9.97936	7.82579	6.5152	10.9471	9.32584	6.24256	6.65725	7.37124	7.61927	7.6083	7.38244	10.235	12.9893	7.1893	2.73508	6.19051
TCGA-BP-5168-01A	1463	1	7.82397	11.8072	6.35825	6.27342	5.94703	9.77651	2.58948	7.77191	7.90684	0.596407	5.95459	9.49525	9.33508	4.86421	5.23077	0.328874	2.63674	8.02399	10.3023	9.67784	7.34514	0.959345	6.57972	6.46879	8.03534	7.56068	8.69603	5.82474	6.3311	8.82552	9.44495	8.79739	7.12838	6.43643	10.6021	9.32533	6.2463	6.64724	7.14558	8.59605	7.74739	7.26635	9.80843	13.1086	7.25533	3.98565	5.67757
TCGA-BP-4977-01A	454	0	7.63131	11.2476	6.45572	5.47804	5.66199	10.7813	4.93929	8.70586	7.05158	1.94023	5.57883	8.92699	8.94658	6.62852	5.94812	2.09081	3.45632	8.36868	11.0344	9.71911	6.72654	1.95704	6.37338	6.66768	7.21645	7.92746	8.59208	5.2691	6.65072	8.2395	9.11769	9.58009	7.48851	6.6131	10.5698	8.64078	6.70717	6.94789	7.01616	8.33682	7.40381	7.08573	9.21137	13.2224	7.01531	3.42815	4.62259
TCGA-B0-5080-01A	342	1	7.26259	12.3874	5.34451	5.11197	5.32941	9.37719	2.88614	7.88739	6.6115	0.952486	5.36733	9.08269	8.53853	5.52551	8.01396	0.627561	3.64082	8.77922	10.3646	10.1708	6.07062	2.10556	6.91651	6.67647	7.88813	7.31233	8.66166	5.63379	6.13467	8.31413	8.98365	9.39217	8.58371	6.76729	9.44923	7.87002	7.25596	6.39447	7.72662	7.72286	7.55951	7.3936	9.59062	13.0259	6.19144	1.93328	2.72194
TCGA-B0-4838-01A	834	1	8.39111	11.8154	5.13721	5.35716	6.27303	10.2812	3.52253	7.8283	7.6454	1.76064	5.36373	8.74148	7.86527	6.75431	5.45007	1.2134	4.1845	7.56735	10.6771	9.71344	6.80781	2.06973	6.35937	6.45888	7.59276	7.32219	8.09556	5.33745	6.11491	8.49361	8.87978	10.4586	7.74104	6.00902	9.40206	9.98872	6.97937	5.97437	6.93024	8.12297	7.08381	6.96747	9.85726	12.0232	6.72363	3.12061	5.92588
TCGA-DV-A4VX-01A	1626	1	7.1061	10.9361	7.92362	5.88401	6.0661	10.5078	1.71421	8.17005	7.92847	3.06364	5.64935	9.57517	9.04175	6.50894	8.73783	1.13899	5.30533	9.54317	9.82729	10.2707	6.33307	3.62244	7.27502	7.51746	8.9887	8.90604	9.23472	5.48557	6.9702	9.50931	9.56743	11.3172	8.45204	7.22795	9.77144	11.9351	7.67972	8.24453	6.92219	8.46505	8.14975	8.17658	9.45214	14.1671	7.58181	4.08523	6.49475
TCGA-BP-5191-01A	967	0	6.93682	11.3034	4.83877	4.58263	5.70325	8.42447	1.31446	6.34933	9.73659	2.09448	4.11393	8.7126	8.63991	5.08352	7.81969	1.08034	3.06133	7.56517	8.51633	9.64326	6.16865	3.26078	6.10711	5.5732	7.67016	8.02383	8.61985	3.74339	6.12764	8.27754	8.51063	9.56018	8.28917	6.54676	10.4094	9.55404	6.79557	5.46903	6.44721	7.15424	6.84016	5.30861	8.33491	13.101	7.20388	3.22173	5.12072
TCGA-CZ-4862-01A	3271	0	8.37734	12.144	5.95527	5.91366	6.15454	9.74205	3.73521	8.70497	7.49255	1.70375	6.04632	8.48236	9.27549	6.80045	6.72275	2.23939	4.02469	7.84456	11.3233	9.54148	7.3993	1.58601	6.47787	6.48766	7.888	7.13541	8.17399	5.46205	6.20129	8.1158	8.83134	9.11633	8.56886	6.8981	10.7377	9.41627	7.13632	7.11801	6.97344	8.50272	7.35964	6.83171	10.4001	12.8546	8.24974	3.90029	6.34209
TCGA-BP-4758-01A	2208	0	7.28437	12.0524	5.17038	5.28323	4.92201	9.17634	1.75992	6.81991	7.1187	1.61901	4.42126	9.0626	8.06808	5.16853	6.87586	0.916499	3.14987	7.82618	9.08142	9.41745	5.82352	2.26044	6.71744	5.75821	8.29128	7.69796	8.74438	4.79536	6.3389	7.78531	9.24823	8.72638	7.73639	6.17713	9.26579	9.40247	6.63812	6.21594	7.03617	7.73307	7.11392	6.6634	8.519	12.6856	8.22491	3.74461	5.22855
TCGA-B8-5552-01B	1046	0	7.70475	12.0919	5.62197	5.58751	5.51502	9.59595	3.43102	7.09634	7.71782	0.824474	5.57723	8.87914	9.0331	5.5999	6.20184	1.23473	2.52408	8.40467	10.045	9.75079	6.28631	1.96981	6.4888	6.46178	7.42767	7.16406	8.21856	5.6531	6.02489	8.33989	9.0569	9.41613	8.07692	6.82444	10.8341	8.6419	6.66453	6.64618	7.46844	7.76925	7.27235	7.09805	9.60489	13.9307	6.81854	2.79913	5.60682
TCGA-BP-4968-01A	1746	0	7.84084	12.2547	6.11686	5.67299	6.24086	10.2048	2.56244	8.18473	7.59899	2.28882	6.68284	9.38591	9.44263	6.08707	7.65192	1.21281	3.48552	8.57771	10.8887	10.401	7.07405	1.16762	7.25075	6.89291	7.91703	8.05291	9.24186	5.72049	6.86478	8.90766	9.45716	10.0317	8.12851	6.61998	10.2356	8.26277	7.32808	7.21788	7.55754	8.29417	7.84559	7.38137	9.55744	13.196	8.03233	3.44162	5.68685
TCGA-CZ-4856-01A	18	0	8.02403	11.9215	5.84969	5.85605	6.04515	9.99124	1.985	8.27461	7.05645	1.1649	5.37234	9.47675	8.19444	6.21717	7.6717	0.174559	3.14114	8.9153	10.5356	10.3246	7.13276	1.64024	6.55788	6.61991	7.73191	8.15251	8.64933	5.60242	6.39564	8.30538	9.45773	9.16531	7.9787	6.74954	10.9176	9.8021	6.92613	6.26249	7.47152	8.07729	7.53803	7.43055	9.5455	13.2618	7.76788	3.84956	6.4355
TCGA-CJ-4634-01A	3498	0	8.82462	11.5133	6.31492	5.31675	6.06226	9.97203	2.46109	8.3066	6.67106	1.79966	3.07719	8.97877	8.86722	5.9647	5.06412	1.48229	3.46884	8.51194	10.2205	9.54208	7.17699	1.28125	6.53756	6.87592	7.99157	7.3553	8.26993	5.67413	6.37519	8.2382	9.26546	9.78889	7.21372	6.92421	10.1633	9.61512	6.61821	6.52638	7.27595	8.4349	7.51465	7.08236	10.1515	13.0986	7.87925	4.27135	6.95568
TCGA-A3-3378-01A	630	0	7.94457	11.5867	6.63812	5.06141	5.61813	9.47564	5.62011	7.77626	7.3884	1.63733	3.87837	8.3928	8.26818	3.66184	3.90975	3.03934	3.37763	7.78339	11.1862	9.4	6.28666	0.731202	6.4622	6.19904	6.7254	6.69962	7.63112	5.45576	5.74004	7.16649	8.41737	10.2479	7.73883	7.79794	11.3317	9.12981	6.97204	7.14226	6.59513	7.61219	6.68764	6.103	10.1233	13.5246	4.94625	3.1793	4.41207
TCGA-A3-3365-01A	873	0	7.72552	11.9481	6.24646	5.81919	5.61179	9.35589	2.91404	7.97298	5.99435	1.64675	5.16357	8.30291	8.6023	5.79681	5.67581	1.40876	3.5815	7.81848	10.2257	9.6176	5.68543	0.891202	6.41446	6.31351	6.99766	7.3189	8.55822	6.09159	6.90723	7.88485	8.31939	9.36024	7.67811	6.17791	9.25352	8.12473	5.83628	6.5746	7.62967	7.74947	7.49049	7.14699	9.49163	12.863	6.08129	2.74908	4.99869
TCGA-B4-5834-01A	38	0	7.65754	11.6223	6.09557	5.63696	5.97806	10.5059	3.90408	7.80516	4.63874	1.04287	6.72181	8.86643	9.4534	5.54461	5.9387	0.279992	2.86403	8.44334	10.6055	9.65519	7.56666	1.15221	6.59345	6.38359	7.43342	7.22616	8.40031	5.80628	5.90886	8.45292	9.08712	10.149	7.3251	6.44664	9.88265	8.29575	6.26467	6.33128	6.97063	7.96006	7.66583	6.94119	9.68727	12.5707	6.32747	2.58185	6.07946
TCGA-CJ-4876-01A	1955	0	8.39742	11.951	6.11484	5.83675	5.10148	10.2192	3.80776	8.50743	5.10095	1.93756	6.27518	9.40682	8.21167	7.25973	4.45837	1.64046	5.10824	8.48977	11.899	10.3108	6.95443	2.35683	7.2505	6.87784	9.26094	8.08686	9.27205	6.17449	7.31972	8.73633	9.52004	10.4146	7.97	6.6434	9.50934	11.6064	7.2635	7.37919	7.85976	8.39055	7.51895	7.14854	9.65908	12.3087	9.18623	4.01987	6.65465
TCGA-B2-3924-01B	1092	0	6.82567	10.0031	4.44246	5.17668	4.08807	7.26134	3.06205	6.59064	5.39703	1.32655	2.49467	6.26231	6.62122	5.12879	3.72626	2.57	2.42262	5.33545	9.42824	7.1033	5.50856	0.605605	4.24985	4.69035	5.26022	4.73688	6.20572	4.67584	4.6494	7.23269	7.00201	6.92028	5.84677	4.9653	7.40013	7.6896	4.42336	5.06114	5.63259	5.88815	5.38093	5.56256	7.98323	11.272	4.56848	1.40248	5.41442
TCGA-BP-4962-01A	1785	0	7.51608	11.5781	6.02948	4.50016	5.87392	10.1832	2.80361	7.37798	8.31176	1.35268	5.88176	9.27872	8.53528	6.97027	8.29393	0.605674	2.6336	8.50852	9.28901	9.82223	7.25974	2.36427	6.73657	6.8249	8.08685	8.3248	9.08195	5.65402	7.13248	8.82389	9.85326	9.78325	8.24402	7.37731	10.9549	10.4265	7.27256	6.87408	6.56919	8.79375	7.69459	7.55694	9.00037	13.8231	7.94207	4.79277	6.06145
TCGA-CZ-4866-01A	3267	0	9.05931	11.2283	6.49178	5.88102	6.70034	10.1243	6.68759	8.9125	8.84278	1.64294	6.04613	9.64435	6.28404	6.91019	7.72395	2.24023	2.7475	8.46186	10.5598	10.4118	7.6479	1.64861	6.89137	7.03835	8.76241	8.49094	9.01373	5.86921	7.91488	9.20834	9.74197	11.037	7.77286	7.64176	10.5168	10.487	7.24392	7.51891	7.26807	8.73288	7.81031	7.12552	9.83941	13.4281	6.99604	4.81761	6.95158
TCGA-BP-4177-01A	1670	0	7.68113	12	5.51635	5.7591	5.7874	9.90726	2.76828	7.48687	3.19214	0.972368	7.09253	9.06969	9.4571	6.05977	7.58151	0.5353	3.28737	8.58054	11.495	9.74905	5.52566	4.2486	6.54776	6.5893	8.15905	7.8674	9.0105	6.19856	6.45317	9.36864	9.39236	9.48589	7.6524	6.38954	11.593	10.8108	6.19803	6.55078	7.19121	7.96841	7.5533	7.28877	9.09015	11.7036	2.60345	3.48244	2.66073
TCGA-B8-A54F-01A	519	0	8.26885	10.8575	6.2651	5.41589	5.43569	9.39226	3.90168	7.55947	5.62289	2.829	5.34938	8.92064	9.68654	6.61841	7.6468	2.50657	4.88855	8.41309	11.0913	9.9063	6.897	3.8202	6.57999	6.83358	7.19474	7.42796	8.28263	5.52132	5.74753	8.59806	9.00049	10.0471	8.24991	6.60185	10.1004	9.11757	6.87505	6.59921	7.11045	7.58546	7.43781	6.90554	10.1338	13.4786	5.78865	3.55028	5.23439
TCGA-B0-5113-01A	1175	0	7.94775	11.2928	5.08802	5.86766	5.66399	9.66387	2.5391	7.87476	6.85794	1.5487	5.49337	8.24768	8.76741	5.88361	5.96242	1.58932	3.78144	8.42845	11.3093	9.58885	6.81488	0.910162	6.13699	6.43269	7.83763	6.95054	7.80705	6.17808	5.82532	8.22671	8.70714	11.0326	7.3805	6.13615	10.3614	9.01512	6.11953	6.40253	7.11623	7.82203	7.06279	6.83935	10.4382	12.6091	6.76897	2.72468	7.35687
TCGA-CJ-4642-01B	3205	0	7.15158	10.8084	4.20606	3.77031	4.06159	8.61764	2.05964	4.86457	6.45383	2.55422	3.55843	8.30116	7.89815	4.09359	7.30011	0.357042	4.75499	7.68689	8.29773	8.33003	4.98573	4.6396	7.34469	6.04861	7.91465	7.67233	9.31979	4.16402	5.78324	7.86204	9.24812	9.5072	8.8271	5.10631	7.95478	7.67551	8.61651	5.84005	6.73562	5.94403	6.5537	6.90521	7.81092	12.8581	4.74386	1.4401	3.76933
TCGA-BP-4986-01A	785	0	7.73789	11.694	7.18038	5.60427	4.25527	9.74595	3.39606	7.90136	7.41896	1.77989	5.43841	8.36402	9.13679	6.13111	7.43481	1.64405	3.67045	8.56817	10.4756	9.81584	6.95937	0.676892	6.39786	5.82054	7.53782	7.26968	8.51385	5.91419	6.14616	8.52032	8.6468	8.45688	8.00956	6.87367	10.4729	9.0012	7.00534	6.16648	7.28516	7.39254	7.39986	7.03314	9.8313	12.7362	6.39435	2.68995	5.28528
TCGA-A3-3346-01A	137	1	7.3907	12.1958	6.91826	4.18982	3.60073	11.1786	2.21858	8.55701	7.78269	2.40473	3.55424	9.83916	10.8474	6.66219	5.20094	1.13669	4.97184	9.47661	11.0494	10.0301	6.23644	5.50167	8.01045	7.30877	8.01587	8.80229	9.27949	6.3703	7.15698	8.78866	9.38113	10.2279	8.07916	8.1146	11.5768	5.84041	8.02614	7.60977	8.04536	7.49986	8.29878	7.12231	10.4746	15.0849	7.91152	4.83904	2.54332
TCGA-B8-4619-01A	523	0	7.07939	10.4173	5.82895	4.46069	5.54362	8.56937	1.1134	5.384	5.20742	0.863156	2.5379	10.2853	5.60009	7.96329	3.10112	0.431142	1.47054	6.14754	10.3408	8.88497	4.76077	0.855518	6.31079	5.87696	8.36123	7.86676	8.58203	6.53733	7.2341	8.44672	9.56617	4.526	6.28841	7.02697	10.4304	3.24559	4.31299	5.24396	5.88038	8.0371	6.0465	7.31966	8.34109	11.7937	1.5094	1.92199	0.0912683
TCGA-AS-3778-01A	43	0	8.48757	11.8582	6.04122	6.26015	5.96257	10.3973	3.79552	9.02735	6.9066	2.28417	6.27972	9.58215	8.04363	5.84285	7.1216	1.87905	3.59249	9.06775	10.7508	9.98421	7.90606	1.59763	7.05274	6.4917	7.97869	7.63779	8.60633	5.75953	6.23335	8.66859	9.69174	10.0663	8.19357	7.03199	10.7263	8.37457	7.19319	6.77008	7.30011	8.47294	7.84807	7.62081	9.94601	13.4758	8.62243	3.70997	6.37006
TCGA-BP-5007-01A	1140	0	7.99755	11.6128	5.90459	5.76928	6.12539	9.82913	3.59141	8.20759	6.97349	1.81458	6.62525	8.94498	9.3215	5.57156	6.98882	1.92381	3.27294	8.35127	10.9418	10.0573	6.9836	1.23987	6.64544	6.19334	7.68014	7.45093	8.50584	5.50259	6.04562	8.86852	9.0536	9.91888	7.60219	6.57803	10.2705	8.57552	6.70959	6.43645	7.17284	7.85552	7.51326	7.26077	9.58393	12.7058	6.98756	3.02536	5.9977
TCGA-B0-5097-01A	665	0	7.90445	12.0506	5.15405	5.04849	4.54737	9.81343	2.6857	7.45347	6.67478	1.20632	2.93501	8.1809	7.92079	4.00695	6.90622	1.18362	3.42084	8.37096	9.95876	9.61252	5.99425	0.929413	6.23251	6.07266	6.96748	6.96369	7.87446	5.55807	5.72695	7.76144	8.31231	9.57	7.04827	7.28905	10.2997	6.92842	6.25388	7.04239	7.00165	7.37027	7.38943	6.68119	10.8421	13.822	7.6018	3.30255	2.63588
TCGA-B0-4703-01A	182	1	7.87625	12.3633	5.82015	4.79149	4.60764	9.83077	3.61498	7.80447	6.86337	1.81994	4.68673	8.93733	8.679	6.56095	8.09107	1.63662	4.99258	8.94264	10.2477	9.93433	6.18893	0.967111	6.67232	6.26277	7.64705	7.36337	8.55927	5.58891	6.18561	8.33576	8.88558	9.59573	8.76999	7.20959	10.4492	6.04899	7.11779	7.20505	7.88724	7.92359	7.58468	7.11201	9.72528	12.8652	6.51851	2.01815	1.15882
TCGA-B0-4816-01A	1371	1	8.49005	11.9802	5.78559	5.46116	5.58988	9.53708	1.82248	8.89229	7.86721	1.85086	2.98531	8.7496	8.40993	5.42227	4.72223	1.53894	2.18511	8.30048	10.8752	9.48403	6.4495	1.85009	6.79542	5.69883	7.95823	7.35289	8.23525	5.20205	5.94472	8.03679	9.14456	8.72927	8.31388	6.90729	9.9526	9.14619	7.51637	6.21912	7.02102	7.99514	7.54271	7.04937	10.0811	12.8798	6.29518	2.7962	6.3603
TCGA-BP-4330-01A	1888	0	8.33359	11.7469	5.7485	5.63561	6.10533	9.86069	3.71082	7.8861	7.2467	2.02658	6.34368	8.49574	8.84025	5.21902	5.36137	2.29422	3.27434	7.63421	10.4977	9.32873	7.61367	0.63357	6.45044	6.07376	7.73303	6.92037	8.27895	5.33256	5.88129	7.86619	8.74312	9.25847	7.86232	6.44366	9.90964	8.82818	6.68732	6.59345	6.79109	7.8939	7.08573	6.90784	10.4044	12.6352	7.65732	3.08882	6.31028
TCGA-CW-6097-01A	571	1	7.50801	12.3265	5.70996	5.76591	5.57262	9.89909	4.29671	8.17587	8.40264	0.757388	4.82221	9.58676	8.14881	6.62617	7.94941	0.853953	3.72143	8.51626	11.2574	9.71659	7.191	1.43607	6.67102	6.26656	7.62981	7.33964	8.32682	6.04443	6.01314	8.45813	9.15384	10.7056	8.2591	7.59437	10.4072	9.06343	7.31589	6.68344	7.35454	8.43918	7.41706	7.33018	9.81167	14.0008	8.04116	3.36687	5.57613
TCGA-DV-A4W0-05A	2470	0	8.92399	11.169	5.30722	5.46834	5.9291	10.1823	2.80821	8.04327	3.7352	1.99283	6.26049	9.25927	10.2911	5.77037	7.47418	1.47927	4.30225	8.73237	11.899	9.90637	5.77604	2.75562	6.41429	5.9278	7.93066	7.74828	8.53221	5.76319	6.78262	8.87544	9.63531	8.01116	7.26362	6.1472	10.5834	7.76436	6.44337	6.61014	7.28098	7.87592	7.45428	7.25916	8.76203	11.5269	3.35642	2.67161	0.0866408
TCGA-BP-4325-01A	2964	0	8.81067	11.504	5.49663	5.21405	5.79066	9.74562	1.29603	8.05057	6.74561	2.14386	3.04409	8.94	7.27018	6.09521	6.04446	1.25207	2.40366	7.92528	9.37906	9.30541	6.96583	0.9251	6.15711	6.64786	7.54695	7.31127	7.84309	5.67668	6.03606	8.41772	9.1172	9.12423	6.75128	6.93768	9.95711	8.64695	6.51292	6.2005	6.84033	8.57481	7.24254	7.34489	10.0001	12.5647	7.35858	4.25205	6.99007
TCGA-CJ-6031-01A	1906	0	7.28143	11.8512	5.80349	5.40989	5.70766	9.63443	1.90392	7.36121	7.73871	0.881636	5.30803	8.95166	9.28619	5.43375	7.57638	0.407112	3.42575	8.34415	10.2023	9.8632	6.63282	2.41648	6.55871	6.34934	7.57792	7.41116	8.55268	5.43681	5.90654	8.42326	9.08352	9.27028	8.31711	6.70775	11.1329	8.06103	6.90598	6.53181	7.23663	7.92218	7.31639	6.82447	9.55277	14.6604	6.15567	2.72489	4.74653
TCGA-B2-A4SR-01A	507	0	8.02858	11.3693	6.19274	5.72676	6.29719	9.61265	3.26307	7.23891	7.36958	1.88549	5.70312	8.88942	8.11588	4.9731	6.58934	2.05327	2.70336	7.98021	11.1135	9.37789	7.65681	1.65383	6.27635	6.11518	7.1057	6.97849	7.90271	5.72889	5.88901	8.11908	8.81276	9.43923	7.5681	6.57431	9.7343	7.45657	6.2326	6.34411	7.14861	7.96654	7.43365	6.93745	9.58314	12.5044	6.99846	3.30092	5.5522
TCGA-BP-4337-01A	2	1	7.78739	11.8249	5.20142	5.1535	5.38488	10.1292	4.02374	8.09649	7.92069	2.62884	5.58929	9.08437	8.23226	6.54654	7.61385	2.8658	3.73001	8.43953	10.3218	9.78097	6.65788	2.81058	6.58915	6.51414	8.1453	8.30218	8.76885	5.51423	6.85385	8.50756	9.37409	10.7302	7.52166	7.04113	10.6021	9.46494	7.11456	7.16856	6.57176	7.89122	7.34176	6.93312	9.36892	12.8788	7.94882	4.06497	5.52893
TCGA-A3-A6NJ-01A	468	0	8.09094	11.9668	5.95369	5.9731	5.34648	10.0898	1.47209	7.48059	7.99121	1.87825	4.541	9.24668	8.18945	5.66781	5.86478	1.58255	1.80632	8.31509	9.59873	9.91164	7.14627	1.58831	7.20952	6.87663	7.92929	7.55027	8.42391	5.73884	6.44829	8.71399	9.62291	9.50902	8.35633	6.89172	10.7039	10.1158	7.199	6.21888	7.15962	8.28492	7.96274	7.38624	10.0717	13.4254	7.77474	3.83191	6.13212
TCGA-CJ-5671-01A	3987	0	7.12004	12.3963	5.97523	4.72241	5.25301	9.88729	2.68345	7.21728	9.1002	1.2791	3.53826	9.22358	8.87053	5.38021	6.86109	0.698652	4.47145	8.44488	9.27186	9.97205	6.37232	2.2281	6.85964	6.32713	7.45424	7.41639	8.56538	5.3762	5.66461	8.1462	9.04895	8.60437	8.38464	7.09921	11.3903	7.14748	7.55435	6.60728	7.2803	7.53459	7.4209	7.22597	10.1452	14.7715	6.60299	3.2163	3.32754
TCGA-CJ-6032-01A	3639	0	8.33492	12.0765	6.71228	5.38281	6.03132	9.93254	1.88129	8.40553	6.7332	0.694103	5.72231	8.96638	8.82808	6.25441	7.34779	0.492205	3.53551	8.58291	9.76298	9.58777	7.38573	1.08736	6.45101	6.56246	8.18511	7.67799	8.3158	5.99508	6.30427	8.43617	9.35619	9.57184	7.12787	6.81253	9.74121	10.0131	6.20697	6.78043	7.04899	7.84831	7.64582	6.68333	9.81001	12.5731	8.34408	4.18973	6.90463
TCGA-BP-4804-01A	1459	0	7.50828	12.18	6.04378	5.29468	5.46328	9.60535	3.24477	7.60732	8.41149	2.37559	5.34642	9.40327	9.34249	6.15033	7.36423	0.938089	4.03773	8.02867	9.72376	9.78589	7.49012	2.78549	6.5854	6.32218	8.04127	7.46498	8.38639	5.25966	6.12529	8.31274	9.0794	8.85833	8.51493	6.90341	10.8904	10.1096	7.28052	6.65834	7.25377	7.71	7.32909	6.87791	9.36616	13.3419	7.01737	3.00918	5.73824
TCGA-CJ-4891-01A	819	1	7.72608	11.6486	6.21907	5.70439	5.44503	9.74386	3.37589	5.98108	7.55178	2.04523	1.8611	9.00717	8.18643	4.97492	5.88312	1.28977	5.25497	8.79059	9.11174	9.71094	5.47619	2.00002	7.01999	6.33786	8.23069	7.44948	8.69429	5.08542	6.32711	7.89648	8.67861	12.1091	8.99832	7.2752	10.7215	9.0775	7.82041	6.27374	7.18508	7.31953	7.86816	6.38848	10.5816	15.1845	4.99719	2.4291	2.87688
TCGA-BP-5184-01A	1133	0	7.91282	12.0787	6.32995	6.16762	6.07685	10.0093	2.29512	7.75389	7.6278	0.843696	4.54062	9.41623	8.69788	5.4895	6.55163	0.474691	2.73118	8.29129	10.6374	9.79594	7.69484	1.60786	6.55771	6.35842	7.15386	7.37762	8.41738	5.8302	6.1243	8.42004	9.28047	9.72258	8.13039	6.71424	10.1985	8.8039	6.59897	6.29907	7.28161	8.59125	7.87591	7.08391	9.91085	13.5251	6.65675	3.6542	7.116
TCGA-CJ-4903-01A	1560	0	7.94016	11.1882	5.56268	5.86152	5.62823	9.53365	1.20306	8.41746	6.84967	1.83389	1.11771	9.16915	7.80034	6.50702	6.58338	0.821659	2.66238	7.60516	10.3031	9.52009	8.27912	1.51677	6.27233	6.40411	6.97308	7.30612	8.20554	6.0656	6.37624	8.06814	8.51098	9.78522	7.71393	7.0124	10.2139	9.62201	6.67702	6.23971	7.0327	7.61534	7.57762	7.02193	9.21044	12.8605	7.76422	3.39983	7.25156
TCGA-A3-3311-01A	1191	1	7.99784	11.7105	5.93502	5.84442	6.109	9.93189	3.16399	8.26001	6.73417	1.12892	1.58226	8.8181	8.46941	6.25548	5.73994	1.37297	3.778	8.01075	10.7397	9.611	7.03493	0.953354	6.45724	6.51329	7.41297	7.71905	8.08743	5.37329	6.12392	8.46218	8.99711	9.41442	7.10655	6.96478	10.3069	9.31871	6.56525	6.49344	7.13406	8.17866	7.70909	6.38305	9.79521	13.2095	6.94243	3.95915	6.30191
TCGA-B4-5844-01A	7	0	8.05911	11.9561	6.32577	6.06939	6.06656	9.88967	3.79117	7.64187	3.75347	0.979155	4.73306	9.74184	8.83716	5.88755	2.37003	0.890387	2.57379	8.8042	10.8305	9.61621	7.23813	0.512613	6.46614	6.29575	7.10078	7.36165	8.10594	5.67129	6.06781	7.97985	8.59483	9.75037	6.66238	6.82496	9.85808	9.0949	5.47788	6.69611	7.32107	8.038	7.51091	7.03332	9.66545	12.2567	7.13005	2.96446	5.92531
TCGA-B4-5832-01A	155	0	4.77604	10.6868	7.3736	5.71914	5.30848	6.7578	3.08528	9.64749	5.34273	0.133768	2.59802	6.90756	6.98914	6.7987	2.21699	0.0545883	2.83135	5.58629	11.981	7.67539	4.62939	1.31822	3.59109	4.98734	4.82019	5.69099	5.78588	5.83366	5.92326	7.35755	5.34389	8.73208	6.6934	5.01335	6.84207	10.4829	4.49462	6.68774	7.30275	5.93568	4.85817	3.44419	7.73998	10.3768	5.31605	0.613001	5.71214
TCGA-A3-3326-01A	1137	0	8.08091	11.4905	5.35684	5.68482	5.85403	9.89582	1.4764	8.16702	7.31223	1.89446	4.63908	9.01882	9.37611	5.29406	6.35633	2.17889	2.77377	8.04118	10.1716	9.26417	7.31831	1.01964	6.49855	6.04721	6.74869	7.0714	8.02786	5.29765	5.73005	7.91128	8.63535	9.43803	7.63795	6.80134	10.2378	9.49443	6.73905	6.19864	6.65433	7.93427	7.50882	6.96868	9.69858	13.0794	6.9666	3.51604	6.0672
TCGA-CJ-4869-01A	2554	0	7.90485	12.285	6.28066	6.34146	6.13933	10.2043	5.14321	8.46847	8.86913	1.03832	4.62221	9.64034	8.34797	7.66018	8.70498	0.514879	3.82555	8.95977	10.9513	10.0431	7.66637	2.77496	7.30993	6.92428	8.27065	7.83308	9.25991	5.21919	6.5284	8.63514	9.54647	10.3431	9.1635	7.00247	10.1138	10.4116	7.88491	6.68867	7.83243	8.90851	7.81154	7.23942	9.23375	13.2898	8.904	3.55861	6.10729
TCGA-CZ-4864-01A	1315	1	7.91197	11.2342	6.06105	4.83655	6.26742	9.41054	3.42874	7.63424	7.96112	1.91191	5.11687	8.59785	9.22385	6.06206	5.96324	2.05209	3.59393	7.82875	10.627	9.62552	6.85299	0.352785	6.72817	6.52226	7.65953	7.06731	8.12876	5.65359	6.24979	8.30139	9.05515	9.85355	8.24432	6.61504	9.96897	9.87174	6.95587	6.45179	6.90092	7.70686	7.36171	7.00921	9.68881	12.9103	7.24782	3.83356	6.26098
TCGA-DV-5568-01A	370	0	7.43502	12.4222	5.77675	5.85386	5.53194	10.4231	2.89238	7.46143	8.62754	1.30947	6.33601	9.74424	8.98651	4.7837	7.77893	1.07244	3.37435	8.58752	10.7749	10.3364	6.50088	1.15854	7.19653	6.48465	8.10488	7.85797	9.22925	5.59377	6.66561	8.91593	9.61102	10.1836	8.22296	6.53531	10.5175	8.67197	7.31464	6.8667	7.9475	8.10608	7.80287	6.9715	9.61742	13.5041	7.56406	2.65686	5.24623
TCGA-A3-3349-01A	1385	0	7.97503	11.9603	5.75237	5.59663	5.50963	10.0571	4.15903	7.78152	5.20877	2.00952	5.29097	9.06749	9.22925	5.34331	2.90185	1.64274	4.01439	8.54925	10.9059	9.84884	6.41296	1.12623	6.84022	6.46947	7.94726	7.23109	8.36155	5.77756	6.0892	8.08516	9.166	9.65844	7.75995	6.84711	10.0514	9.10714	6.78135	6.63382	7.3001	8.01709	7.47212	7.27372	9.90402	12.7821	7.4243	2.9979	5.38446
TCGA-CW-6090-01A	2552	0	6.63712	12.0034	6.26802	5.48639	4.37104	10.0315	1.5921	6.6025	8.42752	0.555863	4.47501	8.01942	9.25651	5.58594	6.28732	0.632003	3.65441	8.47825	10.1475	10.3153	5.46225	0.550443	6.16456	6.84598	7.27421	7.2568	8.92337	6.53886	6.16748	8.92074	8.86509	8.95988	7.89989	7.068	11.4364	7.32908	6.17678	7.05791	7.49583	7.57507	7.41523	6.85423	10.1326	14.6818	3.33391	2.62852	1.49265
TCGA-CJ-6027-01A	3615	1	7.33614	12.1019	5.63559	4.32223	4.32715	9.7628	3.26563	7.63759	9.39674	0.741565	3.13241	8.55037	8.94011	6.38774	6.91978	0.457766	4.67221	8.03925	9.62477	9.84816	6.65902	3.04114	6.49903	6.73426	7.33998	7.8905	8.78638	5.46318	6.35267	8.27524	8.86599	10.1731	7.59514	7.41912	10.6975	9.49216	6.99524	6.74635	7.44467	7.60301	7.90948	6.3941	9.8875	14.0471	8.08273	3.21307	3.57236
TCGA-BP-4768-01A	400	0	8.49396	11.1216	6.57448	6.07558	5.08021	10.3549	1.8611	9.04606	7.80206	1.63162	3.9571	9.16751	8.98622	5.6199	7.18526	1.44195	4.6836	8.32374	10.4366	9.69856	7.42782	2.37234	6.44314	6.53666	7.75356	7.53872	8.52473	5.61984	6.13028	7.2169	8.65517	9.74688	6.5561	6.91161	11.3091	7.22745	6.37174	6.73668	7.17575	7.96257	7.32213	7.52659	10.4995	13.6985	7.60042	4.29031	7.10306
TCGA-CJ-5679-01A	679	1	7.96552	11.9088	7.03318	4.92242	4.58127	10.3323	3.06222	7.12226	7.17147	1.17498	3.56875	9.47006	8.45106	5.18006	5.5782	1.20828	4.66023	8.99819	10.1567	10.1047	8.00634	2.69579	6.66473	6.93437	7.93492	7.9892	8.73744	5.42796	6.57241	8.90532	9.3712	11.229	8.33756	7.88437	9.59131	10.4337	7.51548	6.98943	7.28778	7.91713	7.73234	7.30198	10.0114	13.4318	8.69963	3.88799	5.66375
TCGA-BP-4763-01A	1270	1	7.01865	11.6061	6.77335	6.06774	4.9799	9.2689	2.38834	8.87072	7.08976	0.587647	3.76905	8.44785	9.77343	6.4479	4.58169	0.335634	5.53973	7.81931	11.3751	9.2697	6.35095	4.11508	6.06295	6.40474	8.26789	6.71655	8.31464	6.63841	6.55456	8.75062	8.36279	9.02989	7.98019	5.79804	10.0393	10.2517	5.27279	7.52995	8.00882	7.99015	7.22521	6.51965	10.8826	12.886	5.78119	2.87874	7.14168
TCGA-BP-4159-01A	2601	1	6.44786	11.5364	5.28627	5.48464	5.19279	9.07483	1.53836	6.64886	6.91323	0.752149	4.29889	8.45296	8.22121	4.60024	6.32826	0.374402	2.60937	7.47646	9.52782	9.5617	5.08449	1.19602	6.06465	6.3458	8.39935	7.51657	8.58885	5.41954	6.20471	8.50141	8.70258	8.91653	7.07908	5.60489	8.66828	9.21524	6.24762	6.07361	7.37887	7.26223	6.98539	6.97845	8.36495	12.55	5.68703	2.36535	5.41319
TCGA-B0-5092-01A	459	1	8.36146	12.052	5.50193	5.64323	5.51385	9.95832	4.21605	6.97872	8.57891	2.61605	5.38133	8.9591	8.30903	6.2829	8.20374	2.37545	4.36854	8.01739	10.2051	9.96984	6.76608	1.70569	6.90522	6.85049	8.39304	7.71217	8.72609	5.06061	6.72251	8.19763	9.09046	10.1781	8.1616	6.85287	9.58758	10.1995	7.27712	6.54844	7.22232	8.49339	7.28601	6.53641	8.82736	12.6183	7.66698	3.38163	5.71695
TCGA-G6-A8L7-01A	2133	0	7.03935	11.2825	5.0763	3.58281	2.79556	9.87057	2.79051	5.47066	6.24991	3.06392	2.30708	8.84907	8.66778	3.81924	1.55514	0.293899	4.44834	8.35898	9.35847	9.68589	4.20441	7.67016	7.30967	6.62792	8.29634	8.56138	9.44691	4.70285	6.78755	8.63774	10.1226	10.3318	7.55731	7.47452	11.3458	5.70285	8.14288	7.20838	6.8208	7.82935	7.1293	6.08307	9.64627	13.3599	8.35504	2.42383	1.55737
TCGA-B0-5709-01A	3974	0	7.65111	12.4243	5.99221	6.09512	6.13057	9.87676	3.94239	8.26386	7.37975	1.08231	5.95005	9.21463	9.08981	6.6183	7.41898	1.9332	3.52269	8.64541	10.7829	9.91429	7.43718	1.09459	6.97167	6.60159	7.73816	7.28426	8.47331	5.62355	6.24263	8.23493	9.18343	9.54821	8.91963	7.17667	10.2276	9.46481	7.36733	6.55068	7.34922	8.1086	7.78336	7.1232	10.2466	13.1806	8.21194	3.58603	6.10275
TCGA-B4-5378-01A	175	0	8.16977	11.3787	5.3467	5.18903	5.68421	9.92963	3.74882	7.11068	3.01598	1.61929	6.64369	8.99099	10.2613	4.28882	6.20833	1.12102	3.29448	8.40308	11.6963	9.40993	6.083	2.6295	6.40602	6.20029	8.33196	7.54824	8.3561	5.82097	6.23154	8.60737	9.507	9.1823	7.72203	6.41819	10.5613	8.95796	6.35256	6.36031	7.19255	7.59761	7.30295	7.45054	8.95479	11.9205	3.7968	2.12757	0.526698
TCGA-G6-A8L6-01A	313	1	8.09449	11.777	5.74615	5.47751	5.91423	10.1691	1.3104	6.70381	8.2187	2.36	4.44389	9.4156	7.8534	4.687	7.32609	1.19532	4.39899	8.77709	9.20862	10.14	4.88214	1.80657	7.02017	6.82694	8.31545	7.95413	9.34953	5.51628	6.25206	9.23018	9.33932	9.68778	7.823	6.35375	9.94414	7.86583	7.28472	6.61344	7.55528	8.20641	7.6103	7.30232	9.36567	13.3387	6.22476	2.20942	4.18672
TCGA-CZ-4858-01A	2105	1	6.70003	12.7339	5.23458	3.78952	3.75397	10.4864	1.67143	7.14209	8.92533	1.36399	4.11436	9.45667	10.0857	4.46631	3.77195	0.603129	2.50677	8.85012	8.87277	9.79395	5.11433	4.20333	7.10919	5.75742	7.52506	7.25568	8.28816	5.93472	5.94523	7.96358	9.62783	8.43623	7.91095	7.11649	10.2409	2.26869	7.6519	6.76075	7.62047	8.16565	7.6446	7.54548	10.9595	13.7586	5.19558	2.9003	0.0610858
TCGA-BP-4975-01A	1433	0	7.61053	11.1872	6.10469	5.95655	5.5468	10.1913	2.46076	7.98307	6.80543	1.13977	5.99502	9.22424	6.97553	5.43026	5.71731	0.9481	2.08091	8.09907	10.6977	9.56655	7.26958	0.823213	6.31943	6.53193	7.45222	7.3394	8.59748	6.21912	6.3252	7.88913	9.0472	8.87478	7.00811	6.42935	10.4728	7.18796	6.56626	6.32867	6.97322	8.17617	7.62609	7.47333	9.89176	13.3045	7.11797	3.44222	6.44404
TCGA-CJ-4908-01A	1531	0	8.05101	11.9822	5.55679	5.23134	5.10515	9.33114	2.60891	7.03644	6.76607	2.03974	5.63721	8.5234	8.95725	4.5584	5.47553	2.14067	3.17046	8.10272	9.90347	9.41111	6.85093	1.84616	6.40049	6.00331	6.89751	7.07588	8.12388	5.59895	5.82013	7.78346	8.62813	9.27601	7.02854	6.41252	10.4035	8.70245	6.28144	6.23637	7.29598	7.53033	7.28869	6.95703	9.43311	12.9229	5.93124	2.7851	5.2546
TCGA-CJ-4881-01A	2014	0	8.13853	11.9742	6.02513	5.56821	6.29596	9.60663	1.82172	7.46795	8.91163	2.85444	4.43517	9.42168	8.9619	7.42805	7.91307	1.93681	4.7881	8.98941	10.9729	10.1826	6.13556	4.57455	6.80904	6.77453	8.301	8.24291	8.7843	5.24277	6.53273	8.30956	8.7906	10.7767	8.3893	7.09485	10.2166	9.67926	7.82712	7.1214	7.46268	7.90375	7.86574	6.76859	10.4097	14.1707	7.33467	3.81012	5.17604
TCGA-BP-5198-01A	603	0	7.01992	12.3946	5.01443	5.24517	4.94067	10.3346	3.43139	7.81977	8.36922	0.990162	3.66258	9.08819	7.50571	6.11509	6.35938	0.381963	3.85103	8.50679	10.5811	9.55789	8.03702	1.97636	6.55975	5.95292	6.87831	7.52309	8.81839	5.48781	5.73427	7.86001	8.90694	10.0317	7.81526	7.13572	10.914	7.61762	6.75834	6.89238	7.26828	7.05108	7.9375	6.91435	10.755	14.4271	7.3639	2.95114	5.02741
TCGA-DV-5574-01A	2016	0	7.00692	12.4187	5.86191	5.04734	5.17247	9.19304	3.06479	6.82292	7.23836	1.18745	5.3669	8.59889	9.7796	5.35029	5.79248	0.781499	2.78981	8.16527	9.85968	9.81282	5.24027	0.78775	6.49485	6.30816	7.31404	7.18218	8.59856	5.53964	6.19021	8.57119	8.93233	8.52762	8.32599	6.90019	10.7984	8.19296	6.79279	6.60935	7.25701	7.88154	7.16096	7.43714	9.69614	14.3139	5.3797	2.61303	4.8133
TCGA-B2-4102-01A	952	0	8.55146	11.5914	6.04564	5.95604	6.25301	9.86554	4.50222	7.92999	6.75844	1.86629	5.06471	8.93617	7.96878	6.19386	6.17166	2.39018	3.49102	8.18053	11.4271	9.40386	7.37309	1.22971	6.49005	6.16899	7.78355	7.04169	8.09011	5.33352	6.23866	7.93389	8.86491	10.4554	7.64116	6.64315	10.0105	10.5292	6.61544	6.4275	7.23459	8.29424	7.23196	6.89181	9.63616	12.6432	7.91403	3.57737	7.49134
TCGA-AK-3456-01A	1143	0	5.96553	11.5011	6.77547	6.26606	5.88832	9.47858	4.72675	7.01411	8.93902	0.711108	5.79226	9.46924	5.10603	5.4384	2.07706	3.78219	2.69179	7.90804	10.4808	10.0667	5.53315	1.87617	6.21747	6.35148	8.3321	7.8223	8.688	6.2161	6.93984	8.60287	9.41561	10.9425	7.31731	7.71864	11.1539	9.00609	6.72256	7.5357	6.67038	8.18528	6.92355	6.15918	10.4994	13.8681	3.20773	2.79207	6.74441
TCGA-EU-5907-01A	127	0	7.33745	11.5454	6.35103	5.43037	5.34955	10.4492	0.861574	9.08677	6.74204	0.512704	5.32913	9.57487	9.4796	7.52949	7.62879	0.515962	3.68226	8.65828	10.8143	10.3136	7.87514	1.77491	7.20333	7.3989	7.61182	7.91064	9.24099	6.55577	7.01587	8.85492	9.68778	10.8705	7.3723	6.80943	10.5638	10.0862	6.86974	7.01037	7.22182	7.2281	7.79473	7.40804	10.4171	13.6482	8.73755	4.12075	5.76272
TCGA-A3-3372-01A	735	0	7.89481	11.2524	5.48323	5.39096	5.61873	9.78705	2.57647	8.24187	5.97708	1.76107	3.84191	7.95088	8.73139	6.04719	2.5056	1.89867	4.22512	7.77725	10.2976	9.15014	6.41564	1.78195	6.03454	6.09407	7.17969	6.56405	7.52233	5.75908	5.49255	8.1095	8.41783	8.82125	7.12055	6.3299	10.4602	8.44843	5.76806	5.90233	6.89125	7.33788	7.17036	6.79442	9.3492	11.9108	6.58984	2.956	6.08768
TCGA-CJ-4872-01A	1435	0	7.02724	11.9023	5.50718	5.03918	4.92856	9.74889	3.13355	8.03895	6.74022	1.43242	3.68146	8.8316	8.35136	5.78901	6.26567	0.775533	3.8258	7.43237	9.27247	9.93876	5.98719	2.49655	6.5406	6.5082	7.80635	7.57621	8.66236	5.39906	6.52921	8.5247	8.94627	9.09028	8.15497	6.40459	9.2337	7.51724	6.25385	6.50876	7.22669	7.4574	7.49296	6.6301	9.36428	13.0368	6.81727	1.78972	4.29079
TCGA-A3-A8OW-01A	323	0	8.27479	11.4968	6.83274	6.54938	6.44761	9.92353	5.31572	7.31046	6.70511	1.9845	5.88483	9.72733	8.17667	5.9983	7.11134	1.50165	2.36738	8.77028	9.69855	9.84956	7.80545	1.14397	7.12825	6.57944	7.94923	7.62789	8.59342	5.58604	6.16366	8.65202	9.32613	9.77521	7.72692	6.67551	9.82227	9.44552	6.89706	6.62731	7.29932	8.77232	7.89956	7.63616	9.75999	12.6628	7.16021	3.63148	7.00769
TCGA-CW-5580-01A	1964	1	7.75544	11.6908	6.35855	5.75739	6.10089	10.1609	6.38838	8.67034	7.94864	0.620536	3.30148	9.46859	7.79402	6.24435	6.37886	0.892525	3.95428	9.15699	11.4968	9.44797	7.25214	3.4482	6.29093	6.59122	7.63565	7.65113	8.47978	5.79444	6.1841	8.57039	9.10198	10.3123	7.31002	7.20218	10.4992	8.19083	6.4409	7.38848	7.42533	8.08828	7.59791	6.80343	10.6902	13.6792	7.25878	2.93762	6.63243
TCGA-BP-4992-01A	501	0	8.36612	10.916	4.19773	3.21351	4.60866	7.77942	1.74987	5.50828	6.25949	3.41889	2.10619	8.08366	6.50496	4.12563	5.13226	1.78662	3.91637	6.97005	7.02207	8.96273	4.56644	2.18857	5.43695	5.12915	7.30538	6.85423	8.12837	3.03983	5.34389	6.67248	7.18561	9.62729	6.74334	5.2171	7.58868	8.44567	6.22505	4.81033	5.72665	5.7865	6.08066	4.80607	6.89748	11.3062	5.3165	1.35843	3.17939
TCGA-CJ-5683-01A	1889	0	8.20208	11.7853	6.06821	5.7805	5.67751	10.6589	2.32466	7.33901	7.71143	1.54635	3.74908	9.78118	8.49252	5.65451	7.17966	0.609802	1.98862	8.54484	10.3165	9.72571	7.35852	1.56016	6.85359	6.46465	7.94333	7.71218	8.93588	5.72003	6.41078	8.93563	9.33752	10.5375	7.67609	6.90142	10.4415	10.0136	7.08913	6.24762	7.45906	8.4518	7.74881	7.42771	9.33393	13.3312	6.82316	3.20151	6.57769
TCGA-CJ-4878-01A	2186	0	9.5536	12.0627	5.15441	4.62772	5.67193	9.53589	1.19276	7.45265	5.68327	2.83791	0.0845335	9.28675	8.45848	5.87036	5.1264	1.54315	2.00766	8.36105	9.46578	9.75275	7.46965	1.19822	6.67173	6.84658	7.91337	7.17718	8.20468	5.50631	6.02279	8.16149	8.48578	11.0012	7.2371	6.54558	9.28431	9.1125	6.45126	6.5327	7.35504	7.89928	7.82978	6.65855	11.1383	12.0607	6.46148	3.22395	6.14202
TCGA-B4-5836-01A	141	0	8.2766	12.1393	5.99728	6.27642	5.69	10.0721	4.40542	8.76357	6.01911	0.665995	2.94279	9.35582	8.51948	6.35694	4.59319	0.277468	3.53662	8.7262	11.4056	9.93472	7.00864	1.17389	6.84209	6.92094	7.80347	7.60291	8.52542	5.84395	6.39611	8.45864	9.60303	10.5897	7.84324	7.38352	10.1281	10.3363	6.47378	6.963	7.66965	8.44465	7.74887	7.06533	10.1737	12.8875	7.67639	3.78133	6.88954
TCGA-B2-5635-01B	755	0	6.4974	10.5991	5.10634	4.85705	4.89917	7.29595	4.80823	7.99727	5.25597	0.759073	4.14016	6.43486	7.24857	5.46729	3.73544	2.38106	1.999	6.13345	11.202	7.2872	5.43245	0.879978	4.46678	4.7535	5.8431	5.19642	6.49536	4.54972	5.26435	7.37514	7.31574	7.97877	5.77429	4.91958	8.16996	8.25914	5.06539	5.00824	5.76365	6.2316	5.17156	4.92138	7.6206	11.1849	4.92884	1.40866	6.10553
TCGA-BP-4162-01A	3074	0	8.40207	11.6086	5.75273	5.45839	6.56874	10.1789	4.46851	8.48489	8.81714	1.89349	6.03339	8.70338	8.73151	6.30035	6.97238	1.56709	3.55296	7.73836	10.7738	9.89157	7.7704	0.640675	6.35179	6.41914	8.03927	7.43561	7.80046	5.9819	5.9563	8.18314	8.72391	9.84103	7.33098	6.41916	10.08	10.0976	6.41978	7.02758	7.02498	7.9069	7.15458	7.02803	9.86217	13.2468	7.10819	3.765	6.68892
TCGA-BP-4963-01A	1834	0	9.02391	11.3917	7.00628	4.90706	6.84284	10.0475	4.50698	6.84444	7.3136	2.40833	3.34513	8.56181	8.93663	6.54672	6.52951	2.04683	3.58353	8.12227	8.75479	9.51142	7.75931	0.469987	6.22794	6.65178	7.48384	7.9522	8.28589	5.20502	6.18188	8.12498	9.0035	9.20498	7.68086	6.81346	10.5339	9.957	6.64804	6.66102	7.07147	8.34126	7.33937	7.10445	10.0321	13.3337	6.80621	4.00959	6.03416
TCGA-DV-5573-01A	1130	0	8.027	12.0286	6.19672	4.88686	6.55524	10.4143	3.76754	7.09886	9.14388	1.41351	5.71296	9.34707	9.34051	6.87038	7.45932	1.77105	3.42698	8.42365	9.9884	9.86293	7.10978	2.33157	6.84881	6.69427	7.74258	7.87612	9.14164	5.63537	6.78897	8.89742	9.63291	10.3387	8.65617	6.96396	10.3973	10.644	7.55022	6.82291	7.48145	8.79427	7.90837	7.0281	9.4077	13.5442	6.73058	3.98553	6.03015
TCGA-BP-4341-01A	1589	1	8.92483	11.5767	4.98519	5.50875	5.23533	9.50901	1.75233	6.58628	5.55237	3.19188	3.44289	9.16743	8.08762	3.68904	6.11575	1.99134	2.54462	8.13271	9.81159	9.29625	7.27932	2.45896	6.4934	6.04556	7.73787	7.3592	8.45537	5.19015	5.82767	8.23764	9.04955	9.93206	7.02659	6.30925	9.95309	8.47476	6.09707	6.08049	6.81627	7.84875	7.33669	6.94082	8.65156	12.4872	6.97256	2.75658	6.55475
TCGA-B0-4837-01A	1378	1	7.74647	11.8751	5.37622	4.31651	4.11144	9.8995	3.23044	7.44615	9.40603	1.44821	3.16752	9.21694	7.78076	3.58433	4.17312	1.23651	3.65131	8.08955	9.57037	9.58166	5.45239	2.37089	6.49615	6.45758	7.96147	7.56054	8.55971	5.11184	6.15958	8.40812	9.22343	9.27532	7.56929	6.30193	10.7112	6.95109	6.84639	6.46871	7.02154	7.20065	7.19416	6.6858	11.3663	13.8121	7.21945	2.47978	2.62081
TCGA-A3-3387-01A	617	0	7.88316	11.8863	5.63389	6.17323	5.83414	10.3721	4.44045	8.9111	7.82207	1.77061	4.69883	9.2175	8.77967	7.1423	7.83408	1.54708	3.79071	8.92124	10.8812	10.1528	8.15662	2.08434	6.79119	7.02961	7.54897	7.82656	8.61674	5.95058	6.63013	8.66143	9.24229	10.6181	8.24687	6.85578	10.594	8.63203	7.68862	6.69812	7.89148	8.15154	7.59176	7.46365	10.3944	13.2964	6.82938	4.31255	5.64043
TCGA-CZ-5456-01A	2422	0	7.72008	11.9981	7.04025	5.00594	4.95002	10.6553	3.61655	8.50274	8.53661	1.49887	3.40691	9.338	8.68609	7.22032	7.36445	0.390285	4.8003	9.60052	9.7223	10.221	8.9798	2.68131	6.85036	6.93855	7.54997	8.53218	8.56391	5.96438	5.97735	7.77689	9.0355	10.167	8.31606	8.13417	10.8006	6.8594	7.55951	6.67976	7.74976	7.73214	8.72115	7.18544	10.7437	14.4134	7.20864	4.31383	5.14361
TCGA-B4-5835-01A	16	0	6.31024	11.9645	6.52673	5.00369	6.22136	10.8382	7.60136	6.72952	11.5262	0.533158	5.5371	8.99355	6.01168	6.61409	5.98547	4.52989	2.95344	7.4655	9.20938	10.6469	6.06913	2.68735	6.69849	7.23067	8.21563	8.49689	9.21793	6.25895	7.81125	8.97398	9.78779	12.0872	7.6766	8.75343	11.3214	9.81857	6.6836	8.53519	6.98315	7.82629	7.96957	7.25726	10.4982	15.0971	6.31636	3.85252	4.934
TCGA-CJ-4888-01A	1567	1	7.40377	11.9678	5.84068	4.57426	5.85771	8.95479	4.66987	6.35623	9.32855	1.40051	3.13032	8.78945	8.85666	4.72263	3.80213	1.16865	4.45623	7.62849	9.97302	9.74497	5.09375	1.96356	6.58681	6.38066	7.41507	7.01782	8.22256	5.31336	6.0254	7.71411	8.64865	10.7624	7.9019	7.19386	11.0505	9.93337	7.5241	6.51037	6.897	7.43556	7.12892	6.36458	9.75441	13.7661	5.94226	2.94008	2.92317
TCGA-AK-3465-01A	369	0	6.69234	11.3657	5.17555	3.40629	4.43094	9.60508	1.71633	5.08518	2.6362	1.52456	6.62387	10.6512	5.11567	6.23507	2.2613	0.803233	0.998045	4.95853	8.72772	8.86216	6.11438	0.837506	6.71331	6.97096	7.8433	8.9815	9.06991	5.08057	7.73282	9.54999	9.58998	6.85083	6.12662	6.32519	10.0586	6.11047	3.42549	5.93593	6.49667	7.49323	6.41574	7.29892	8.53521	12.193	0.981985	2.18061	3.59741
TCGA-AK-3461-01A	2217	0	8.68254	12.1649	5.71232	5.0178	5.26713	9.54705	2.32206	7.08837	5.96871	2.44244	4.40097	9.18106	8.35051	5.80871	6.19669	2.07109	3.1607	8.21571	9.76503	9.45397	6.3955	1.1048	6.45654	6.56191	7.72545	7.33439	8.27863	5.80751	6.3349	8.64839	8.92371	10.7775	7.45167	6.28621	9.63593	9.25129	6.38359	6.55244	7.17078	7.52573	7.75862	6.72987	10.0152	12.4007	6.27724	3.42884	5.99461
TCGA-B0-4694-01A	106	1	8.14991	12.454	7.55844	5.11808	6.7369	10.5104	4.56876	7.89157	10.5663	1.17356	5.74866	9.20691	9.14844	6.22341	8.45432	1.20998	3.12082	8.77641	9.94862	10.5811	8.47328	2.84446	7.08044	7.11718	8.46034	8.6879	9.14148	6.04597	7.00028	8.97561	9.79353	9.40733	8.44746	7.26516	11.5023	9.00104	7.63444	7.35134	7.16774	8.14183	7.88983	7.81251	10.1734	15.0859	7.6512	4.94512	5.71281
TCGA-BP-4173-01A	1893	0	7.68152	12.5096	5.6411	5.04298	5.85315	9.70902	4.41282	7.35761	8.54279	2.14949	4.94694	8.60135	9.78411	5.87167	6.04003	1.78883	3.65688	7.95921	9.66679	9.84496	5.8845	1.32016	6.93996	6.49697	7.69845	7.04961	8.36641	5.3564	6.06008	8.16504	9.13396	9.26755	8.90168	6.72257	10.216	9.45453	7.76603	6.84606	7.21983	8.0411	7.26799	7.33807	9.72563	13.3932	6.57409	2.88389	5.03038
TCGA-B0-5083-01A	1045	1	5.64375	11.7048	5.13296	4.01473	4.27122	8.5804	1.28067	5.08744	7.91459	0.581877	5.38122	10.1334	9.21344	7.34494	2.54307	0.678796	1.23083	7.27373	8.92576	10.0343	4.15965	1.83899	6.9184	6.82557	8.80271	8.88814	9.16881	6.1811	7.82134	8.51699	10.722	4.90147	8.00653	7.22174	11.9289	4.901	5.48268	6.47436	6.70965	7.46005	6.74818	7.24247	9.10585	13.9858	2.01725	3.49737	0.623607
TCGA-B0-4810-01A	478	1	8.16257	12.4101	5.59985	4.74604	5.4489	10.1751	3.29049	6.38684	8.89491	2.65973	5.81647	9.14175	9.68269	5.53054	7.0864	1.86214	4.05236	8.34965	9.56863	10.089	6.48443	1.84975	7.11329	6.71698	8.14583	7.856	8.73738	5.57238	6.42123	8.24535	9.57797	8.48477	8.66237	7.03529	10.6813	8.88175	7.55843	7.0007	7.25249	8.24205	7.94688	7.25319	10.5625	13.7614	6.8676	3.56318	3.84687
TCGA-CZ-5458-01A	2789	0	7.5545	11.5372	6.19431	6.06765	6.35857	10.2251	3.43861	8.40581	5.45265	1.22411	7.89272	9.27554	8.43079	6.04988	6.74506	0.467428	3.30468	8.7705	10.2556	9.99825	7.26015	2.38186	6.9096	6.68839	8.35262	8.06996	8.43953	5.42147	6.94311	8.60322	9.64626	8.47728	8.36783	6.56823	9.72277	8.60846	7.127	6.52407	7.1082	8.39171	7.58095	7.62875	9.96494	12.7538	7.60526	3.22594	6.26546
TCGA-B0-4696-01A	866	1	8.64096	12.8716	4.5662	3.07598	4.77258	9.92714	0.384178	3.94194	7.14896	2.7802	0.102766	8.02964	7.39278	4.06467	0.883091	0.396155	2.78014	7.97762	4.88458	9.88747	4.73919	1.78567	6.74302	7.40558	7.64917	7.62442	9.13828	5.72121	7.23199	7.93128	9.14978	5.92011	5.747	8.51991	9.52239	2.2439	6.37348	7.26961	7.55646	8.11146	8.39388	7.22863	9.60302	13.6432	0.193951	2.31318	0
TCGA-BP-4989-01A	118	0	7.64622	11.9183	4.67199	4.40063	4.77962	9.1655	1.82648	7.38906	9.13236	1.96522	4.16417	7.81757	7.70548	5.56507	6.41018	1.86243	3.49254	7.62769	9.87217	9.50116	5.13036	1.03819	6.07677	5.64402	7.67293	6.74668	8.43175	5.03722	6.06118	7.54578	8.30224	9.41224	7.46006	5.81749	9.66469	9.21954	7.40864	5.76156	6.9187	7.05307	6.55489	6.69859	8.24784	13.6386	5.57746	2.9447	3.25254
TCGA-CW-5587-01A	2226	0	8.2154	11.8155	6.87069	6.48471	6.34742	10.2371	4.46041	8.76595	8.92274	1.39604	6.2921	9.36892	8.88776	5.94636	3.94068	0.926984	3.93751	8.26282	11.0634	9.80873	7.60488	1.70787	6.7414	6.76851	8.28458	7.37044	8.71745	6.29356	6.40357	9.10903	9.6054	9.52054	8.46082	7.1507	10.7037	10.7359	7.05038	6.98047	7.09153	8.81875	7.54097	7.24868	10.1315	13.8897	8.24958	3.81826	7.20682
TCGA-AK-3454-01A	874	0	8.78774	11.5998	4.21758	4.28044	4.49689	8.35712	1.92976	6.06459	8.55462	3.19151	2.98842	9.19464	7.49897	4.30643	8.06056	1.78788	3.9291	7.51105	8.96769	9.45451	5.53546	5.85011	6.83533	6.00986	8.04077	7.95517	8.67568	4.13867	6.04775	8.06766	8.32576	7.95783	7.69666	6.28584	8.98773	9.86483	6.50532	6.16487	6.43209	7.24651	7.34346	6.03901	7.96152	13.2462	8.31885	2.35689	2.35507
TCGA-B0-4814-01A	168	1	8.57386	10.9458	5.8738	6.01146	6.19449	10.8112	3.10038	9.0052	5.67772	1.80604	4.67391	9.22733	7.98768	5.91364	5.45613	1.86503	4.31202	8.40161	10.8913	9.56982	7.15458	2.58963	6.65344	6.68094	8.03245	7.59375	8.7959	5.69937	6.48778	9.21915	9.31056	10.1799	6.96962	6.46116	10.0042	9.12061	5.8965	6.92641	6.75748	8.36246	7.61638	7.18242	9.98017	12.8963	7.20889	3.19836	6.22668
TCGA-B0-4849-01A	69	1	8.80451	12.0483	5.07379	5.04221	5.44863	9.9364	1.95867	7.11672	5.76203	2.46219	5.18272	9.11161	8.64792	5.65684	7.07717	2.00832	2.88668	8.29137	8.85419	9.62645	6.42689	0.698504	6.60907	6.32755	7.60586	7.50794	8.48003	5.40036	6.33862	8.40701	8.87255	9.63934	7.31427	6.34713	9.68132	9.61189	6.44235	6.42411	7.44492	7.71702	7.60017	6.85683	10.1738	12.091	6.5141	3.27557	5.93332
TCGA-B0-5095-01A	245	1	8.22118	12.5074	6.42913	5.93439	5.11701	9.80774	3.10711	7.38012	6.55705	2.02952	6.10225	9.3201	9.24747	4.92635	8.44445	2.04057	4.26656	8.956	10.4863	9.96176	7.49687	1.8334	6.9233	6.54442	7.94134	7.33317	8.239	5.66774	6.16973	8.38864	8.84823	9.18123	8.16053	7.23435	10.7275	10.1628	6.84073	6.67234	7.3123	7.87795	7.59316	7.01792	9.89963	13.3176	7.3119	3.37978	5.65719
TCGA-BP-4174-01A	1879	0	7.6238	11.5635	6.78548	5.82158	4.93997	11.2576	2.91763	8.35468	9.25295	1.37935	6.17972	9.50442	7.57339	7.74852	5.06323	0.966061	4.69731	8.39412	11.1494	10.3506	7.39291	2.97823	6.8293	7.11243	8.54153	7.92832	8.66897	7.10567	6.70793	9.30717	9.36203	10.1376	7.52705	6.34474	10.7403	9.91305	7.60794	6.90404	7.81199	8.21487	7.62043	7.83062	9.30508	13.9623	7.53912	4.59175	5.89821
TCGA-CZ-5985-01A	1997	0	8.54113	11.4779	6.11999	5.9754	6.15259	10.0312	1.47204	8.52457	10.0712	0.944877	4.32102	9.43843	9.74768	6.79277	6.93462	2.00253	3.06301	8.85427	10.6593	9.89158	7.83352	2.98389	6.43483	6.64409	7.30305	7.6139	8.46717	5.70781	6.396	8.60546	8.91565	9.88037	8.06525	7.557	11.722	11.1049	6.74533	7.12304	7.35062	8.41097	7.69077	6.65664	10.2569	14.4082	7.77732	4.33788	7.19095
TCGA-BP-4353-01A	375	1	7.61937	11.6224	6.38346	5.63324	4.9144	9.07615	1.59725	7.6669	7.86723	0.97202	4.43434	7.98057	8.19497	5.38009	6.92679	1.00136	4.02048	7.7248	10.1222	9.30259	6.86744	1.63997	6.24185	6.0035	7.42436	6.55488	8.3455	5.83577	6.3242	8.56309	8.41449	9.39774	8.04956	6.63711	10.9992	8.74449	5.73812	6.88056	7.19089	7.61441	7.27925	6.2134	10.6355	13.8549	5.39489	2.72188	6.34126
TCGA-B0-5094-01A	333	1	8.61075	11.4486	5.7036	5.87429	5.34984	10.2996	3.4954	8.40341	7.59405	2.3909	4.91829	8.88355	9.40821	5.02103	7.89348	1.70105	5.32982	8.52639	11.7952	9.6325	7.34678	4.73589	6.6568	6.52119	7.80859	7.68846	8.26647	5.93101	6.06474	8.76855	8.94161	9.28803	7.64003	7.6055	11.6463	9.77718	6.67909	6.80669	7.24086	8.02463	7.69268	7.21654	10.1253	13.2161	7.93308	4.31392	6.20921
TCGA-CJ-4644-01A	336	1	7.73872	11.8721	5.7768	6.03524	5.72821	10.2997	4.24718	7.79752	7.57722	0.677964	1.44497	9.1614	9.01505	5.94172	5.13686	0.267941	3.53261	8.88076	11.019	10.0073	7.78646	1.36789	7.02412	6.60989	8.9595	7.8361	8.86891	6.06108	6.51841	8.93327	9.84583	11.0564	7.85248	7.19859	10.9838	10.13	7.50833	7.62506	7.75227	8.53217	7.6818	7.50543	10.4885	13.56	8.05563	4.27274	7.03607
TCGA-B0-4821-01A	1230	1	9.01742	11.852	5.81652	4.42211	5.04056	10.3579	1.35648	6.99539	9.29014	3.36349	3.39486	9.35547	8.31669	4.18029	9.81076	2.26602	5.00225	9.25223	10.0606	10.7292	7.09213	5.82872	7.13564	7.58954	9.27708	8.45813	9.65998	5.20772	6.39921	7.58369	9.2202	9.57338	7.70753	7.82216	9.75351	7.41325	8.10252	6.81044	6.71909	7.90292	8.87295	6.69526	9.05895	14.1041	7.89423	2.61843	4.40639
TCGA-CW-5588-01A	2017	0	7.67607	11.803	5.86277	5.5177	6.18628	10.4225	4.66744	8.04144	8.42321	1.37511	5.5113	8.94038	8.28129	6.10339	8.26746	0.488495	3.6075	8.2774	10.9807	10.4749	7.57967	1.77261	6.33796	6.57149	7.39513	7.71018	8.56535	6.04272	6.09818	9.0874	8.74857	8.72969	8.0414	6.65045	10.3277	10.0963	7.12558	6.63975	7.53209	8.28157	7.59099	7.49684	10.4043	14.0294	7.05492	3.45349	4.67411
TCGA-BP-4965-01A	1871	0	7.5776	11.7255	6.1579	6.07702	5.90487	9.87165	2.98752	8.41967	5.21008	1.14545	4.17587	9.07038	8.23647	6.25637	7.04575	1.05834	3.1039	8.4394	11.4433	9.93015	7.33208	1.69969	6.55137	5.99237	7.54731	7.54047	8.46898	5.87234	6.41544	8.2523	8.91104	9.36914	7.51622	6.57194	10.2885	9.09599	6.72362	6.54714	7.62853	7.92702	7.82514	7.32594	9.49557	12.8926	7.63	3.43143	6.77665
TCGA-B0-4843-01A	320	1	7.80429	12.0907	5.15065	4.77885	5.19939	9.01773	2.59328	7.2158	5.01945	1.81099	3.69487	8.27397	6.19923	5.34397	6.74502	1.88806	3.55366	7.68072	9.01927	9.57404	5.97992	1.0474	6.17112	5.78142	7.99187	7.49809	8.53983	4.59066	6.19626	8.05295	8.44401	6.8017	7.93884	6.10385	8.23401	3.97104	6.02045	6.78606	6.99428	7.01745	6.84687	6.25542	8.04274	12.0087	7.21014	1.7757	3.71767
TCGA-B0-5116-01A	1274	0	7.75831	11.2608	6.70777	6.2019	6.06236	10.4872	2.85855	8.59912	7.30583	1.03804	4.54971	9.2203	7.81739	5.23675	8.12253	0.277909	3.55076	8.33932	10.149	9.80988	7.9902	2.0477	6.15973	6.56009	7.92149	7.54921	8.44783	5.41747	6.00182	8.09019	8.86957	9.00058	7.03318	7.43589	10.7306	8.33564	4.89718	6.9108	6.92162	8.30384	8.18519	6.70309	9.75035	13.5018	7.47455	3.6488	5.47044
TCGA-B0-4690-01A	43	1	7.51303	12.627	7.14109	4.76578	5.63309	9.84046	2.60075	7.61252	8.79662	1.96327	4.41525	8.68327	8.95162	5.40215	6.99243	1.11275	3.27524	8.24898	12.8202	9.98941	6.68643	1.00045	6.4949	6.61059	7.62038	7.81026	8.11568	6.36565	5.99502	7.66994	9.24575	7.69358	7.56472	6.99107	10.6462	5.96749	7.17309	7.29792	7.40759	7.63445	7.49131	6.93304	10.3915	13.8437	7.32842	3.51424	4.52693
TCGA-BP-4163-01A	2839	0	8.79802	11.8288	5.91268	5.85281	6.92589	10.6274	4.81215	8.65942	7.66426	1.9831	5.59073	9.22829	8.04891	6.52957	8.09518	1.30977	3.64103	7.88086	11.3623	10.0775	8.5719	1.87707	6.49612	6.20327	7.58434	7.71724	8.3502	5.91932	5.96298	7.96	8.65508	10.2118	7.20437	7.59447	10.3667	9.41514	7.08917	6.75269	7.33149	8.49803	7.34299	6.98557	10.4527	13.7135	7.22753	3.62424	6.75794
TCGA-CJ-5678-01A	574	1	7.20021	12.1303	6.34805	6.48662	6.32344	10.1519	2.57114	8.52312	9.85426	1.55571	5.62162	9.08456	9.08256	6.63897	7.56847	0.26101	4.61261	8.44561	10.1514	10.5966	6.51941	2.97596	7.35189	7.75194	9.01733	8.45488	9.58474	6.07696	7.15542	9.8853	10.1997	10.4185	9.06266	6.48442	10.9344	11.1705	7.9169	7.76218	8.00146	8.99526	8.14282	7.85127	10.1752	14.2732	8.43953	4.39492	5.99633
TCGA-AK-3436-01A	3331	0	7.27971	11.4367	6.00944	5.98817	5.1051	10.5104	1.10061	8.12303	8.95371	1.20587	5.41831	9.45927	8.75131	7.01854	8.78355	0.283787	3.5004	8.75906	10.5007	10.2106	8.06158	4.67525	6.89055	7.04431	8.68482	8.46738	9.64676	6.86578	7.43751	10.0074	9.80537	10.6133	7.81293	6.05406	11.5602	10.5306	7.042	7.0301	7.35996	7.95738	7.72032	7.47067	10.1139	14.2132	6.10971	4.45117	6.73465
TCGA-B8-A54I-01A	150	0	7.18408	10.9513	5.32388	4.49013	5.70483	9.78803	1.20155	6.50472	7.05165	1.59712	4.21157	8.68223	8.63714	5.8982	7.4727	1.05903	3.87147	8.64851	9.54635	9.746	6.97622	1.39205	6.54357	6.10244	7.6628	7.37209	7.90274	4.76674	5.73246	8.11919	8.837	10.2296	8.92997	6.81634	10.1828	9.74287	8.1225	6.25706	6.65372	7.09486	6.76503	7.08335	9.37296	12.9649	6.53403	2.3819	5.44012
TCGA-B0-5121-01A	1485	0	7.04992	11.1092	4.71291	5.14083	4.97665	9.23223	1.84121	6.66067	5.86683	1.0238	3.4138	8.62589	6.90017	4.92451	5.94146	0.66529	2.51894	7.27915	9.12278	8.99474	5.64258	1.26719	5.91626	5.59734	7.43547	7.21198	8.37009	4.45043	5.88774	7.68089	8.23444	8.91888	6.92203	5.56229	9.02712	8.69482	5.50503	5.6622	6.38431	7.27182	6.58782	6.13282	8.28626	11.8304	6.37063	2.11262	4.91454
TCGA-CZ-5989-01A	1905	0	4.87364	10.6116	5.9545	6.51761	5.66324	6.06747	2.73425	9.53645	5.54081	0.0394694	4.12623	5.45196	6.37432	6.94538	3.00013	0.447093	1.99387	4.6115	11.9709	7.844	5.91177	0.173659	2.37783	5.05644	5.19572	5.48508	6.42147	5.58731	5.90438	7.77714	5.57149	8.33565	4.98007	4.60527	4.98683	10.0047	1.65984	5.77285	6.74651	6.27192	4.92833	3.95245	7.50491	10.4157	2.88088	1.00549	6.77435
TCGA-A3-3382-01A	574	0	7.55339	11.3186	7.83726	5.77625	5.13775	10.4947	3.51167	8.91146	9.02302	1.6313	5.51061	9.45405	9.29996	5.70282	5.83082	2.60978	4.96226	8.29515	10.0453	9.71172	8.05283	4.01526	6.47341	6.36268	7.79301	7.37094	8.98004	6.85687	6.36563	9.35742	8.88294	10.3076	8.09354	7.28748	11.8499	9.35739	6.82375	6.48531	7.38121	7.74813	7.6379	6.88081	10.3446	13.9504	6.4369	2.63742	6.93696
TCGA-B0-4706-01A	65	1	8.33853	11.0119	6.098	5.01472	5.5479	10.211	2.38477	7.61789	4.45386	2.55578	4.07193	8.96907	8.8022	4.88769	7.20922	1.91094	3.93574	8.61934	10.0137	9.30468	5.73055	0.986633	6.63457	6.35977	8.30623	7.63925	8.54443	5.18698	6.24298	8.44399	9.10661	9.35418	7.41834	6.09029	9.64249	9.40307	6.67937	6.43571	6.74281	7.88021	7.2869	7.02574	8.86999	12.6961	7.19734	2.47413	4.68573
TCGA-CJ-4916-01A	1373	0	7.89572	11.5984	5.0617	5.59051	5.42061	9.41349	3.42179	7.40739	8.7186	1.91186	4.38639	8.44533	7.93367	5.64604	4.87371	1.58964	3.2791	7.70199	9.60689	9.55885	6.48773	0.87266	6.49633	6.09015	7.27275	7.1076	8.30402	5.12968	5.98984	8.08835	8.89548	9.7456	7.95666	6.48445	10.0424	9.85875	6.82545	5.92754	6.93992	7.67991	7.01962	6.51641	9.02803	13.1457	7.12998	3.37917	6.33008
TCGA-CZ-4853-01A	774	0	8.15664	10.7846	5.79397	5.18755	6.06122	10.1429	4.11523	7.51234	5.57252	1.46644	5.50535	9.26022	8.59787	5.76698	7.66819	0.940091	3.19835	8.43077	9.39474	9.53484	8.01305	2.22373	6.60629	6.50646	7.85366	7.80431	8.76206	5.77777	6.31503	8.51499	9.53154	9.11004	7.17662	6.78273	10.3081	10.6193	6.07331	6.11538	6.76047	8.327	7.4305	7.38428	10.1035	12.7104	7.78636	4.13702	6.51187
TCGA-A3-3367-01A	2270	0	8.25765	10.8214	5.5754	5.9434	6.41345	10.2623	2.18795	8.03493	6.52257	1.13854	5.27054	8.7996	7.93952	5.80441	5.53425	1.39073	3.76848	7.93279	10.7464	9.29944	6.81767	0.927611	6.13588	6.27912	7.13291	7.09096	8.35734	5.57223	6.064	8.60656	8.82048	9.86373	7.28114	6.32942	10.0395	8.26194	6.20109	6.887	6.68643	8.05527	7.3938	6.68041	10.5608	12.9137	6.1115	2.99167	6.21203
TCGA-B0-5699-01A	3841	0	8.49898	11.6745	6.6693	6.73675	6.55752	10.5789	3.27091	8.98075	6.96467	1.05557	5.35774	9.60481	8.16347	6.79865	7.75653	0.864338	4.02588	8.9839	11.5427	9.69321	8.14097	1.83963	6.71006	6.66059	7.8832	7.98521	8.63942	5.47747	6.39177	8.77515	9.52358	9.57174	7.71349	7.08788	10.5839	8.81566	6.59052	6.75303	7.23922	9.15954	8.13806	7.22221	10.7144	13.1118	8.23256	3.63975	6.85793
TCGA-A3-3383-01A	861	0	8.49286	11.4912	6.00801	6.12344	6.24193	10.8842	1.08099	8.01235	6.2394	2.38424	7.29936	9.39413	9.53181	6.53261	7.63036	0.367315	3.80035	9.0558	10.2178	10.7034	6.21796	2.51247	7.43665	7.73262	7.95215	8.26009	9.18928	5.9276	6.84621	9.16294	10.0285	10.0019	9.32565	6.80738	10.8347	9.16645	7.81456	7.49438	7.63911	9.24736	8.4568	8.33843	10.3389	13.7257	7.54638	4.458	5.78443
TCGA-BP-5010-01A	878	1	8.03627	11.9015	5.22837	4.90976	4.79756	8.89918	2.00366	5.91393	6.25616	2.03535	1.94639	9.16494	7.65743	5.23759	7.62035	1.29564	3.68075	7.92446	8.90168	9.27493	5.90211	2.91231	6.2556	5.34282	8.35202	7.52729	8.79891	3.97514	6.06001	7.54158	8.65474	7.88976	8.03307	6.01075	8.8819	9.16006	6.27092	5.66	6.13564	7.28669	6.97982	5.86704	7.68808	12.0198	7.44987	1.95193	5.0056
TCGA-B0-5117-01A	1608	0	5.89564	10.8645	4.43437	3.47205	2.6182	9.26142	0.307848	4.02859	2.62362	1.10324	5.08594	10.8979	7.58765	7.39261	2.11473	0.233893	0.558467	6.30637	8.58385	8.90705	5.32702	0.505382	6.51323	6.51984	8.55191	8.73226	9.16984	4.438	7.93687	9.16066	10.1393	6.08573	7.08966	6.24833	10.8543	2.17191	2.93009	6.72076	6.18596	6.78235	5.99232	6.65574	8.30874	11.5043	2.66086	1.53609	0.20453
TCGA-B2-3924-01A	1092	0	6.85161	10.6399	5.07207	4.83505	4.72543	8.73551	1.74162	6.66832	7.86608	0.525233	4.74012	7.45384	7.76871	4.92188	5.78078	0.615775	2.06209	6.32348	9.23385	8.74148	6.20856	0.694086	5.69459	5.68112	7.08379	6.41464	7.65492	5.16714	5.41911	7.82787	8.38766	7.77459	7.19059	5.6101	9.1266	8.11654	6.13201	5.79517	6.27046	7.30684	6.56656	6.95119	9.03511	12.8531	5.83909	3.2076	4.86131
TCGA-CZ-5988-01A	693	0	8.40463	11.921	5.86684	5.76139	5.96621	9.82551	2.85588	8.02904	5.89632	0.883562	5.24201	8.6057	8.70572	6.13574	7.4383	0.786085	3.48178	8.86369	10.7396	9.75674	8.4252	2.29182	5.61916	6.08582	6.82672	7.09897	8.40728	5.64575	5.81728	8.14714	8.19739	9.34444	7.88022	7.11074	9.33023	5.48333	5.04814	6.3919	7.59281	7.96551	7.61374	7.15569	10.015	13.1441	6.94283	2.81071	4.76226
TCGA-CJ-6028-01A	1625	1	6.94854	11.5764	7.75705	5.15204	5.3147	9.79244	3.27123	7.15233	7.08666	0.616963	5.44248	8.18046	8.05513	5.64453	4.95261	0.522922	3.65943	7.4752	9.93206	9.12362	7.62598	1.8743	5.91527	5.51657	6.35635	6.89497	7.95964	5.70325	5.80012	7.6923	7.98357	9.39966	7.58896	6.67825	10.377	9.60125	5.27516	5.93044	6.85217	7.41899	6.88478	6.10352	9.62732	14.0055	6.0093	2.35606	5.64065
TCGA-A3-3376-01A	1696	1	7.33587	12.1232	5.79039	5.37886	5.09377	9.38409	2.6899	7.57395	5.49271	1.63583	5.55722	8.57341	8.82588	5.62195	5.35012	1.75027	2.51971	8.18933	9.92689	9.6564	6.24934	1.08882	6.3498	6.076	7.25937	6.60239	7.98317	5.68965	5.75923	7.94387	8.6324	8.11044	7.94011	6.53868	9.64822	8.06281	6.31578	6.20872	7.11065	7.43329	7.28998	7.12481	9.43678	12.7904	6.6684	2.77103	5.13561
TCGA-B0-5705-01A	4537	0	8.77661	11.5288	5.87275	6.53188	6.67073	10.3701	2.98364	9.04388	6.50864	1.22328	6.71005	9.15194	7.33536	6.26036	6.17746	0.631722	2.85605	8.47498	10.7805	9.9349	8.43881	1.19659	7.01847	6.92156	7.51096	7.38152	8.55266	5.62699	6.27046	9.21926	9.44817	10.317	7.57042	7.05412	9.9754	11.0684	6.56698	6.61371	7.22025	8.72391	7.93267	7.35518	10.0804	13.0153	8.52146	4.16285	7.51452
TCGA-B8-5158-01A	1218	0	7.79353	12.0313	6.90749	5.42847	5.63545	10.3827	5.43312	8.73081	7.26411	1.2989	3.88505	9.34424	9.26789	6.44579	6.36874	0.748122	3.95174	8.50895	10.8009	9.42474	7.54113	3.06258	6.95129	6.9363	7.40204	7.55359	8.54791	5.71576	6.61802	7.44027	9.15607	10.071	8.25362	7.52987	10.8945	10.0332	6.94868	7.6545	7.28174	8.18659	8.13111	6.82961	10.4688	13.2806	8.34736	4.08297	6.93881
TCGA-CZ-5465-01A	2564	1	7.83001	11.4476	5.05454	5.65326	5.67059	10.7477	5.77265	8.34392	6.13071	1.021	6.57519	8.29075	8.9752	6.05222	5.80193	0.545597	3.98151	8.0637	10.5138	9.9243	6.92049	1.16563	6.51204	6.70873	7.47486	7.40633	8.60173	6.18341	6.32836	8.96354	8.93402	9.87787	6.7444	6.33629	10.192	8.32187	5.24142	6.805	7.19959	7.77782	7.57994	7.14724	10.3099	13.1916	6.68297	3.01404	5.56882
TCGA-B0-4945-01A	2145	1	8.30808	11.8218	5.86236	5.6876	5.48401	9.70916	3.26911	7.55569	6.92972	1.4035	5.74809	8.59444	7.7333	6.01666	7.37249	1.93738	3.32866	8.13323	11.5459	9.78775	6.43266	1.30776	6.33925	6.25998	7.40797	7.39005	8.66325	5.55951	6.78374	8.17869	8.78543	10.244	7.17631	6.45796	9.67205	9.31507	6.52306	6.5614	7.40683	7.82878	7.19334	6.78806	8.79565	12.2009	7.44408	3.43807	6.27563
TCGA-B0-5695-01A	2150	0	7.90786	12.3541	5.61443	6.1888	6.26483	10.7645	3.06589	8.30103	5.23741	1.27337	4.73559	9.33968	7.99834	5.30226	5.51948	0.563466	1.75559	8.6046	11.04	10.0144	6.97642	1.78294	6.79785	7.02293	7.88884	7.98011	8.97648	6.05268	6.5598	8.97961	9.54319	11.7781	7.34024	6.92665	10.3329	9.64512	6.69918	6.86546	7.33907	8.75083	7.65634	7.57982	10.9405	12.9867	7.54322	3.74822	6.45163
TCGA-CJ-6030-01A	2299	1	7.46839	12.0213	5.7834	5.9968	5.69466	9.53239	2.24243	7.8963	8.52084	0.770904	2.09304	8.74999	9.23255	6.4052	6.70449	0.843459	3.59958	8.1956	11.4324	9.74068	6.61797	1.98842	6.58776	6.69091	7.18544	7.52065	8.66265	5.77281	6.08732	8.36401	8.8896	9.0836	8.26829	6.87379	10.8185	10.1129	6.86653	6.8799	7.08071	7.7756	7.56889	7.10431	10.0911	14.2611	7.76531	3.65585	6.46988
TCGA-CJ-4889-01A	1946	0	7.67641	12.1898	5.49182	5.11512	4.98504	9.82578	4.14882	7.40541	6.02256	1.11053	4.8326	8.30723	9.13962	5.61547	4.36952	1.32902	2.6799	7.79926	10.684	9.60598	6.51986	1.52955	6.47971	6.01895	7.32969	6.59335	8.08361	5.27518	5.70954	7.77913	8.58643	8.67716	8.09146	6.43018	10.4197	9.08048	7.40475	6.33657	6.93605	7.60151	6.8681	6.74668	9.28563	13.3908	7.44643	2.8955	4.79914
TCGA-CJ-4920-01A	139	1	7.86835	11.7544	5.24559	5.44753	5.16312	10.1655	3.56875	7.86601	5.71623	1.86096	3.32612	8.78637	8.09215	6.34205	5.89071	1.34676	4.3283	8.94303	10.3719	10.1869	6.08554	1.25712	6.48172	6.10569	7.34386	7.58264	8.27437	5.35622	5.76871	7.95034	9.10744	8.93302	7.77791	6.81554	10.5055	8.67587	6.79903	6.29077	7.42215	7.7361	7.49805	7.26116	10.4605	12.8649	7.05486	2.69496	4.49069
TCGA-B8-4143-01A	709	1	7.86103	11.5422	4.90344	5.02314	4.61399	9.77411	3.56875	7.60441	8.33068	2.72085	2.61055	8.66335	9.92735	6.29501	8.22737	3.40368	4.57955	7.89122	11.2452	10.1346	6.09569	1.93769	7.08088	6.3222	8.11223	7.78153	9.06692	5.99001	6.15267	7.64887	9.28571	8.90781	7.81101	6.73094	9.52375	3.88413	7.79399	7.15473	7.33297	7.50649	7.32927	7.02921	10.4131	13.6218	7.24442	2.65211	0.649373
TCGA-CW-5581-01A	2799	0	9.02698	12.2404	5.94547	6.24832	6.32488	11.3284	2.41004	8.87292	6.85256	1.13693	6.94711	9.64244	8.80897	5.73738	7.56119	2.5134	1.54737	8.52827	11.0599	9.61543	9.89482	2.83889	6.82175	6.72952	8.29487	7.92719	8.87342	5.89595	6.72954	8.69563	9.43807	10.6636	7.68753	6.82101	10.7528	11.121	6.18674	6.56535	7.3429	8.83229	7.92359	7.073	10.1009	12.9535	8.97323	3.77056	7.38436
TCGA-BP-5169-01A	193	0	7.56273	11.1072	4.63156	3.01162	4.385	9.63887	1.22838	4.91279	6.33175	1.85249	3.25104	8.31435	7.64159	3.92339	5.68776	0.585099	3.56444	7.73122	6.49683	9.05151	4.32355	2.79245	6.69455	5.34375	6.68786	7.32885	8.30883	4.02512	5.63943	7.19704	8.54071	8.65431	7.11306	6.04801	10.1218	7.16074	7.13193	5.97014	6.44485	6.71216	6.57922	6.56061	9.18593	13.1256	6.73174	2.55382	3.6622
TCGA-BP-4161-01A	2746	0	8.20994	11.6264	6.67898	5.49348	6.25424	9.95133	4.91793	8.50962	8.20782	1.83317	4.08312	8.76952	8.5073	6.82947	5.91657	1.9677	4.43427	7.96631	10.3904	9.38533	7.00136	2.25482	6.33286	6.61418	7.77275	7.3814	8.39084	5.71653	6.46354	8.25585	8.7531	9.48177	7.74911	6.60579	10.324	9.74475	6.66886	6.7674	7.16646	8.30859	7.35401	6.77613	10.0318	13.7471	7.74007	3.55235	6.26699
TCGA-CJ-4918-01A	93	1	6.55495	12.0128	5.67506	5.20242	4.55656	9.45398	4.72365	6.20135	6.34266	1.38436	3.25551	8.12009	8.65822	4.09927	3.36924	0.857679	3.11261	7.62604	9.82548	9.51169	5.61862	0.813886	6.25684	5.86305	7.34459	6.87197	8.11059	5.30689	5.81199	8.23735	8.94152	7.69053	7.45921	6.58751	9.87973	7.95989	6.85919	5.80767	7.09541	7.34809	6.85832	6.89593	9.13607	12.9389	5.98912	2.00543	3.41973
TCGA-BP-4347-01A	1367	0	8.27273	11.5195	6.14286	5.4707	5.04183	9.54081	4.16627	7.8444	5.38939	1.83356	5.60803	8.77086	7.55293	5.67067	6.80339	1.77853	4.5421	7.65807	10.4078	9.19353	6.94663	0.756064	6.16671	6.07176	8.4005	7.24653	8.34827	5.98743	6.41751	8.09044	8.42463	8.67636	6.79031	6.17594	9.1882	9.20838	6.06907	6.39352	7.22148	7.97791	7.01639	6.97666	9.08219	12.0298	7.54893	3.36356	4.95743
TCGA-B2-4099-01A	972	0	8.08891	11.5551	6.4313	6.60327	5.67874	10.3598	1.62016	8.9741	8.84442	1.52211	6.47613	8.8879	8.27315	6.68521	6.96645	0.953631	3.86869	7.81463	10.6669	10.0573	6.5939	2.28029	7.2683	7.84632	9.00909	8.30871	9.25926	6.65908	7.44817	9.01599	10.0146	10.1083	7.98558	6.37391	9.88815	10.4729	7.28102	7.42324	8.05355	8.49377	7.94306	7.94104	10.2409	13.8226	7.21207	4.48416	6.80051
TCGA-CJ-4897-01A	3341	0	7.81156	11.5008	5.85137	6.02573	6.21848	10.4917	3.92385	9.03164	6.80765	1.22606	6.93864	9.19531	8.92435	6.5506	6.4442	0.558284	2.99074	8.29138	11.2294	9.82543	8.35495	1.69174	6.5777	6.22298	8.02737	7.03191	8.70661	6.09418	6.54759	9.26689	9.15083	10.2841	7.79824	6.67172	9.94947	9.53105	6.31764	6.94059	7.07648	8.02638	7.55612	7.38499	10.0241	13.1364	7.63307	3.7954	6.73721
TCGA-CJ-4902-01A	1520	0	8.24997	11.9239	5.85858	5.34079	5.45051	9.70805	3.30166	7.3092	8.40467	2.30091	6.27619	8.84126	8.99615	5.099	7.20076	2.13958	2.76513	8.42989	9.38327	9.87858	6.82845	1.39522	6.85463	6.33099	7.29344	7.35113	8.75567	5.39195	6.70782	8.33288	8.73882	8.98977	8.32581	6.72565	10.6162	8.28055	6.63917	6.4539	7.51054	7.70042	7.60529	7.024	9.01545	13.7228	6.42478	3.00708	5.9203
TCGA-B0-5690-01A	3392	0	7.98334	12.4174	5.85537	5.61378	6.05056	9.98637	3.80379	7.9296	5.52025	1.16118	5.57033	9.21281	7.88493	5.41908	4.61514	0.861105	2.98331	8.63896	9.36129	9.73342	6.4557	1.6199	6.839	6.59846	7.74012	7.66777	8.57306	5.25416	6.06187	8.21473	9.22176	9.10494	7.46176	6.61156	9.54789	8.99113	6.73948	6.74579	7.45347	8.35639	7.57074	7.08223	9.47947	12.6643	7.14225	2.52024	4.92178
TCGA-A3-3325-01A	1170	1	8.68439	11.6694	6.90173	5.26132	6.45049	10.3462	3.42561	8.47939	4.76597	2.17002	6.27241	9.23293	8.08024	6.49411	6.88302	1.70274	3.3046	7.91992	10.011	9.71022	7.7342	0.899032	6.83392	6.77105	7.68429	7.65831	8.51482	5.35188	6.38904	8.57469	8.98307	9.34581	7.96059	6.60172	9.73708	8.66473	6.31925	6.6677	7.11703	8.09807	7.95784	6.9226	9.30109	13.0499	7.39039	3.57835	5.77583
TCGA-B0-4847-01A	793	1	7.72303	11.632	4.07605	5.35244	5.88181	9.34516	0.802003	7.45314	7.61015	2.18672	2.12947	9.04316	7.37194	5.90954	4.62004	1.55374	4.213	7.88023	9.34403	9.24455	5.47428	1.60791	6.68743	5.84912	8.11438	7.86372	8.76098	3.89544	6.29478	8.12738	9.04945	9.68022	7.5593	5.95844	8.6695	9.3727	7.07475	6.4371	6.50147	7.56637	7.23116	6.05497	8.07456	12.1632	7.59878	3.23014	6.01499
TCGA-CZ-5451-01A	1929	0	8.25778	11.3456	6.37394	6.26388	6.03864	10.114	1.90461	8.50322	8.10705	1.23703	0.914819	9.84983	7.47867	6.64591	6.95019	0.306645	2.80859	8.62372	10.3508	9.76137	7.84006	2.00776	6.99628	6.59631	7.7767	7.74038	8.66025	5.74362	6.25511	9.15629	9.59912	10.1044	7.57545	6.915	10.5851	10.1954	6.77264	6.35977	7.24002	8.64445	7.86606	7.51185	9.99031	13.409	7.64192	4.22352	7.06998
TCGA-CJ-4641-01A	1661	1	8.47786	12.0625	5.76109	6.2295	6.49551	9.88458	4.64796	8.55912	8.46683	1.85974	5.0268	9.13563	8.0013	7.00574	7.59504	2.48384	3.83051	8.21841	11.3631	9.81983	7.66368	1.95702	6.73807	6.70052	8.08652	7.72722	8.66862	5.60058	6.97443	8.3397	9.30149	10.2584	8.71735	7.658	10.3823	10.9847	7.27259	7.26778	7.23857	8.77548	7.54408	6.84799	9.70822	13.4872	8.31303	3.84691	6.44102
TCGA-CZ-5453-01A	2419	1	7.68816	11.9274	6.18601	5.71582	5.5414	9.95909	1.69118	7.91454	6.33916	0.717422	6.04623	9.25783	7.911	5.89464	3.03587	0.583649	2.06723	7.80562	10.8556	9.06466	7.41651	0.7766	6.67369	6.33235	8.12622	7.57128	8.19787	5.51593	6.25367	8.3412	9.5512	9.98137	6.35677	6.45319	10.3135	8.17811	6.39527	6.05767	6.87698	8.63122	7.76041	6.93725	9.23578	12.4795	7.33861	3.92663	6.27609
TCGA-B0-5710-01A	2430	0	7.13833	12.3255	5.7138	5.47321	6.00905	10.3305	1.7756	7.77477	5.4496	0.947478	5.75238	9.15534	8.41586	5.3266	6.34363	0.452634	3.17826	8.58511	9.69617	9.53292	6.46567	2.76798	6.40186	6.34573	7.53812	7.30539	8.39479	5.75315	6.0576	8.63488	9.0351	10.2273	7.52832	6.6939	9.66811	9.45979	5.9031	6.68078	7.4826	7.59619	7.38726	6.73877	9.38117	12.3737	6.58682	2.74464	5.90052
TCGA-CJ-4899-01A	1528	0	7.83873	12.0305	5.89109	5.61239	5.67473	9.4145	3.96597	7.01459	7.65205	1.93954	5.82499	8.72469	8.57771	5.4807	5.96792	1.74413	2.68389	8.39355	9.83734	9.84771	6.88259	1.46421	6.57564	6.24063	7.35955	7.14627	8.24198	5.5703	6.70581	8.28107	8.69248	8.74544	7.74214	6.6869	10.7056	7.00432	6.79891	6.43237	7.32594	7.66223	7.5079	7.15032	9.697	14.0001	6.71018	3.27436	5.13739
TCGA-A3-A8OV-01A	340	0	9.11049	11.1914	6.16711	6.18762	6.25058	10.3756	0.985655	8.80613	7.77798	1.83678	4.18506	9.86423	7.54339	6.40515	7.86835	0.989438	4.02881	8.60663	11.1679	9.93724	7.82105	1.22711	7.06636	6.97441	8.02972	7.71458	8.85855	5.89279	6.42128	8.85583	9.80752	10.0688	7.56005	7.2127	10.8092	9.55249	7.49412	6.93168	7.32632	8.89431	8.13188	8.14642	10.3053	13.5314	8.03165	4.16851	6.61024
TCGA-MW-A4EC-01A	498	0	8.47852	12.0901	6.10317	5.42972	5.38865	10.2691	2.65088	7.43594	6.63435	2.4587	6.01239	9.52176	9.59383	6.63593	6.57836	1.44132	3.56947	8.64461	9.82879	10.1294	7.1139	1.38457	7.13423	7.10303	8.20436	8.19452	9.19413	6.01017	7.13354	9.87041	10.1924	10.0744	7.53351	6.79239	10.4439	10.0493	7.27103	7.14458	7.49001	8.6042	8.16761	7.9515	9.97761	13.2695	8.12986	4.75563	5.53508
TCGA-A3-3313-01A	735	1	7.49769	11.076	5.14695	4.14227	5.15552	8.35687	6.91043	5.13004	7.23229	1.02391	4.36715	8.74663	4.71314	4.67782	0.990143	2.31858	2.68195	6.68071	6.74935	8.6599	5.89735	1.51114	5.66366	5.95357	7.42037	7.77535	7.93094	5.03227	6.49668	7.91777	8.77591	9.12487	7.14303	6.93367	9.53275	4.92328	5.07954	8.17503	6.04297	7.13517	7.17209	5.77054	8.8496	11.3823	4.35043	1.93613	3.54512
TCGA-BP-5199-01A	1355	0	7.73605	12.6541	5.91163	4.99803	5.30373	9.9825	2.55311	7.22566	9.02198	2.29861	4.49679	10.0746	9.29629	5.49185	7.82352	1.81962	3.87283	8.64674	9.36771	10.44	5.07484	2.62413	7.00635	6.26725	7.94233	7.83657	9.32167	5.17742	6.1434	8.14388	9.31104	8.90651	8.67047	6.82541	10.0873	6.32591	7.65237	6.50343	7.76824	7.47763	7.84294	7.11198	9.58229	14.2651	5.09023	2.52526	2.75512
TCGA-B0-4834-01A	2090	1	6.36613	10.6494	5.52174	4.51429	5.30999	8.88685	0.950052	5.54687	3.05359	0.551379	4.48569	9.6206	4.76499	7.74139	0.368936	0.317704	0.66386	6.05742	10.0452	9.06869	4.4012	0.619834	6.24145	5.99856	8.51964	7.96011	8.59167	6.38376	7.35234	8.77148	9.87102	5.11764	5.94667	7.12944	10.5172	1.30729	4.71644	5.63766	5.86333	8.18269	5.93206	6.62936	8.74893	11.0809	2.32671	1.1666	0.03294
TCGA-BP-4994-01A	1308	0	7.03267	11.5748	5.50264	4.98796	5.56515	9.97345	3.92493	6.73746	5.8578	1.14085	7.20769	9.06224	7.68582	8.55572	4.14192	1.1539	1.67758	7.82332	10.1437	9.75274	6.49259	0.958871	6.69852	6.72131	7.79477	8.44484	9.0507	5.99087	7.76576	9.40658	9.77497	9.57598	7.37673	7.06487	10.8443	6.57886	4.92617	6.3478	6.94149	7.36982	7.17649	7.44034	9.57539	12.975	5.31681	2.1865	4.18502
TCGA-CW-6088-01A	3222	0	8.2621	11.7522	6.31601	6.04853	6.32223	10.136	3.20353	8.59497	5.79928	0.873993	6.08357	8.88356	8.23379	5.73054	6.72801	1.11405	3.00021	8.05276	11.3049	9.45833	8.22385	0.987286	6.54052	6.50851	7.26898	7.23407	8.23255	5.8658	6.19272	8.25512	8.9252	8.57933	6.95659	6.86581	9.80491	8.6864	5.8584	6.32565	7.30126	8.34475	7.64415	7.21924	9.53236	12.5511	7.97197	3.64825	6.8837
TCGA-BP-5185-01A	1132	0	6.92005	10.5574	4.64526	3.57485	4.60599	8.19526	0.865405	6.25334	6.03656	1.42159	2.33011	9.26381	7.62141	5.19091	8.73121	0.396188	2.374	7.75067	7.93236	9.22824	5.25093	3.01067	6.28055	5.6617	8.10436	7.89302	8.98247	4.10844	6.16119	8.19007	9.36445	9.36701	7.31606	5.62228	9.18027	8.34189	6.44518	5.62509	6.29897	6.68279	6.77455	5.52719	7.29683	12.1199	7.35082	2.88128	5.48717
TCGA-BP-5196-01A	1018	0	7.6469	12.3669	5.44759	5.59359	4.70903	9.97853	2.82043	8.83851	6.6216	2.48012	6.37544	9.36252	9.11466	7.3508	8.81451	1.29373	5.67005	9.00552	11.6126	10.1419	6.99841	1.93944	6.97015	5.96931	7.36804	7.74226	9.11801	5.76849	6.44203	8.44595	9.3526	9.52927	8.6217	7.31592	9.43416	10.4025	7.09556	6.53113	8.1076	7.84952	7.71628	7.37809	10.3841	13.4224	7.85039	3.01543	3.84092
TCGA-CZ-5452-01A	1789	0	8.5447	12.0359	6.3651	5.37633	6.61073	10.1369	3.74984	8.18242	9.52683	1.47305	4.0987	9.83477	9.5751	7.01001	7.86745	1.0339	3.31343	9.27147	9.4962	10.0897	7.68705	1.58033	7.38789	7.12262	8.35744	7.95191	8.60977	5.60858	6.62247	8.59581	9.68184	9.80452	8.74906	6.94835	10.5609	11.2328	7.69263	6.45621	7.50029	8.7445	8.02115	7.40423	9.92887	13.7166	9.24731	4.29524	6.52129
TCGA-CJ-4882-01A	1883	0	7.64651	12.0412	4.88433	4.55015	4.87618	9.50611	3.37038	7.25393	6.57064	1.65976	4.0727	8.60714	7.52453	6.18077	7.0918	0.829093	3.77374	8.17812	10.0258	9.24761	5.98343	2.54402	6.71207	6.04575	7.2329	7.25887	8.45424	4.85892	5.788	7.65999	8.60662	8.26396	8.53484	6.53284	9.32978	6.20678	6.95527	6.36145	7.09276	6.99483	7.24279	6.79895	8.93289	12.4763	8.25744	2.53041	2.27449
TCGA-A3-3351-01A	910	0	7.97603	11.4863	5.80668	5.74426	5.77902	9.81377	4.27069	7.91897	7.39131	1.95638	5.98803	8.74144	9.6988	5.51087	5.58616	2.83444	4.31927	8.12686	11.6258	9.5402	6.68343	1.32431	6.56985	6.10947	7.56533	6.87749	8.17309	5.39765	5.89145	8.39142	8.8057	9.05905	7.8058	6.71198	10.0894	9.34067	6.83092	6.68905	6.87814	8.00015	7.36592	6.7649	9.96174	12.7434	6.89051	3.08813	5.44776
TCGA-A3-3363-01A	319	0	8.55418	11.9863	6.60444	6.00707	6.77808	9.10546	0.708077	7.28479	9.77701	3.70764	5.62623	10.0965	5.92903	7.12712	8.70119	2.18648	4.09597	8.57583	12.0554	10.4501	5.82336	2.13147	7.1158	7.11754	8.17861	8.6234	9.15782	6.2589	7.14765	8.5975	9.79326	11.2931	8.56045	7.51922	11.2049	7.75041	8.03744	7.00423	7.56684	8.41325	7.94282	8.85242	9.68918	13.8276	4.68457	4.20679	7.266
TCGA-B0-5691-01A	3431	0	7.70739	11.8595	6.31804	5.8049	6.07558	9.75715	5.14477	8.21516	4.48534	1.23148	6.48258	9.0574	9.51655	5.94129	3.48975	1.24665	2.58541	8.39589	10.7702	9.72883	7.35144	1.39842	6.75948	6.53547	7.54123	7.37392	8.51451	5.95397	6.18084	8.25474	9.52656	9.17417	7.92648	6.97756	9.98869	9.05976	6.45204	6.80235	7.0077	8.6391	7.44368	7.27567	9.53008	12.762	7.02387	3.29695	6.88731
TCGA-BP-4770-01A	329	1	6.87467	13.2093	4.98777	4.62788	4.69237	8.9921	1.31193	4.27242	7.6544	1.37219	1.54435	8.89648	6.58189	6.3288	0.449246	0.231093	2.83568	8.41062	4.29408	10.8085	3.95142	2.19804	7.14189	6.88019	7.35942	8.04901	9.17421	6.00148	6.50754	7.43105	9.59711	4.47849	8.5686	7.89915	9.73963	3.21148	6.16182	7.15551	7.75199	7.65171	7.90844	7.22113	10.0268	14.4214	0.94593	1.28856	0.366856
TCGA-AK-3447-01A	1217	0	5.96375	9.72279	5.9599	3.76883	1.02779	9.62068	0.233333	4.93177	5.70462	1.4826	4.30729	11.9103	8.16063	9.00613	2.5049	0.617491	0.0886232	7.87275	9.33978	11.3278	4.76575	2.54827	8.24916	8.54994	10.3774	12.0267	10.8253	6.59026	10.7813	10.6172	12.1485	4.83874	8.59266	5.91493	11.5232	1.69187	3.45329	6.48803	7.12587	8.86961	6.89585	9.24076	8.72431	13.5038	0.879701	4.30327	0.379056
TCGA-G6-A8L8-01A	1091	1	8.64441	11.5925	5.23893	4.99767	6.07609	10.1557	1.59686	7.14284	4.53461	2.32269	3.34314	9.88903	7.51527	5.9091	8.3763	1.06467	4.34057	9.15855	10.6139	10.6708	6.0609	2.23652	7.29911	6.94315	8.30017	8.04866	8.92165	5.91704	6.4282	8.80042	9.74399	10.4251	7.65603	6.92641	10.4482	9.08709	7.19958	6.62792	7.79582	7.94305	8.24716	7.44534	10.3714	12.3648	8.87196	2.80972	6.00953
TCGA-CZ-5462-01A	311	1	8.43152	11.1469	7.30226	5.2738	5.69504	9.8743	2.07042	8.97882	7.37518	0.788034	5.87261	8.50323	10.7826	6.71737	6.52879	1.59093	4.56205	8.75209	12.2846	9.30324	7.10131	2.9886	6.82664	7.10041	7.86034	7.58686	8.86785	5.98115	6.90605	8.51983	9.11149	12.6645	8.22143	6.36961	9.6159	13.8959	7.28528	6.56016	7.59926	8.33511	8.15051	7.41818	10.5817	13.8279	7.33599	3.98717	7.75943
TCGA-BP-5001-01A	1177	0	8.99286	11.6452	5.55166	5.83239	5.69321	9.17743	3.62596	6.94276	6.15046	2.95898	5.26142	9.47556	6.32657	5.41672	7.02716	2.19074	2.66238	8.15787	9.86068	9.48808	6.98129	2.07527	6.49886	5.74102	7.8781	7.74742	8.89875	4.36826	6.25155	7.90298	9.13488	9.22215	6.64319	6.46959	9.10118	10.056	6.54499	5.87337	6.90194	8.21881	7.33907	6.2661	8.33754	12.2665	7.54656	2.91022	6.50608
TCGA-BP-4998-01A	932	0	8.30002	11.9247	5.96576	5.48118	5.5577	9.73357	2.56226	7.94606	5.78599	2.26836	5.46494	8.68657	8.151	6.1468	7.20086	2.32515	3.13748	8.46499	10.818	9.77863	7.07276	1.17483	6.4852	6.07012	7.30873	7.14839	8.14663	5.55736	5.94212	8.01663	8.8489	8.75547	8.15809	6.83562	9.79887	8.49349	7.04133	6.23258	7.04647	7.99624	7.37129	7.56647	9.32939	13.1208	6.71757	3.09536	5.3928
TCGA-BP-4789-01A	1489	0	7.34366	11.8152	5.78907	5.60181	5.36725	9.64995	5.39183	7.12404	6.5935	2.04051	6.47947	8.81618	8.57867	5.42231	6.68668	0.656757	2.8607	7.88822	10.3928	9.66866	6.89207	0.523905	6.32481	6.41778	7.83734	6.92011	8.21023	6.02853	5.98738	8.42459	8.82737	8.14002	7.57533	6.15339	9.49461	8.19297	6.18596	6.11114	7.27879	7.91416	7.44341	7.36298	10.0103	12.5403	6.63156	3.1535	5.12081
TCGA-B0-4688-01A	101	1	7.95271	12.9189	5.90655	4.91996	4.28506	8.95743	0.227401	3.75269	6.18151	2.19462	4.89814	8.70626	8.94959	7.60605	1.32871	1.36228	3.65769	7.62006	2.8081	9.93738	4.3029	2.32823	7.05714	6.96469	7.25074	7.41854	8.85321	6.05869	7.01546	7.47603	9.47377	4.79107	7.3769	7.38284	9.09429	0.526871	6.42605	6.92896	8.04839	8.77093	7.54765	6.88083	9.46973	13.2688	1.35978	0.857852	0.238449
TCGA-BP-4160-01A	2881	0	7.97671	11.6842	5.61906	6.11161	5.3788	9.88193	1.3833	8.09753	8.19476	1.07308	6.76326	8.50582	8.76833	5.94215	7.3033	1.40735	1.99753	7.85327	11.2678	9.90888	7.37007	0.788531	6.49949	6.55501	8.17815	7.57433	8.66241	6.19296	6.74988	9.34417	9.3832	9.26376	7.81878	6.5157	10.6543	9.17549	7.31951	6.89087	7.36587	8.23584	7.62952	7.33299	9.44351	13.7488	7.17875	3.65226	5.84913
TCGA-B0-5108-01A	1782	0	7.55104	11.89	5.55533	3.99665	5.48289	9.73898	2.22619	7.28064	8.47011	1.64628	5.32382	8.54677	9.17217	4.61915	6.46931	1.31775	3.24824	7.98225	9.23273	9.80684	5.56986	2.34662	6.49343	6.11389	7.45224	6.85841	8.28425	5.37929	6.03404	8.38314	8.67682	8.19744	7.59595	7.01278	10.9701	8.14013	6.85862	6.52781	6.94664	7.46407	7.0474	6.87553	10.9783	14.0009	5.01562	2.74817	4.40848
TCGA-CZ-5464-01A	2128	0	8.35301	11.6869	5.71057	5.47164	6.50101	9.98996	3.2013	7.54866	8.2021	1.60506	6.41748	9.36246	9.60584	5.76922	7.75387	0.768833	3.26073	7.94139	9.89113	10.067	7.28353	3.51996	7.02553	6.65628	7.9376	8.03866	9.02899	4.9064	6.77418	8.64833	9.06174	8.68096	8.10229	6.6469	9.78485	10.2235	6.47811	7.42711	7.25656	8.14269	7.90488	7.02062	9.3324	13.4015	7.21605	4.00075	5.64905
TCGA-BP-4969-01A	1794	0	8.54115	11.2492	5.4396	5.70724	5.86128	10.025	3.29829	7.14125	5.41169	2.42849	5.76965	9.50604	6.54361	5.26452	6.57215	1.95697	2.3961	7.76521	9.27308	9.22303	8.0457	1.21003	6.68554	6.02004	7.80644	7.23361	8.92195	5.36255	6.19994	8.56988	8.51729	9.77366	6.57697	6.53023	8.80361	10.293	6.59718	6.25113	6.58656	7.9777	7.58037	7.50397	8.47519	12.6847	7.68394	3.85748	6.07806
TCGA-B0-5106-01A	1598	1	8.24118	11.6068	5.42331	5.07048	5.3127	10.0897	1.90049	7.91051	7.56547	2.21162	5.48608	9.25977	8.69781	5.09837	7.15805	2.4007	2.92255	7.81391	11.1965	9.57741	7.19156	1.13517	6.22614	5.78592	7.65552	6.6729	7.99265	5.0858	5.67288	8.54544	8.45932	9.92025	7.87983	6.94461	10.3937	8.21124	7.10425	6.01735	6.74466	7.54041	7.29765	6.41527	9.27584	12.4897	6.89888	2.05797	5.13232
TCGA-BP-4777-01A	1731	0	7.83124	11.537	5.64425	4.74762	5.83985	9.33686	1.4321	7.39904	9.60891	1.47662	4.5331	9.00566	7.96245	6.12147	7.58129	2.34893	2.1465	7.77996	9.14031	9.81494	7.27441	1.65701	6.35629	6.55584	8.03128	7.74943	8.67621	5.51287	6.50533	8.41043	9.20164	8.98412	7.76824	6.56361	10.607	9.34727	6.93198	6.67874	7.03688	7.9978	7.44384	6.87518	9.17693	13.9744	7.03262	4.50424	5.61721
TCGA-CJ-4875-01A	3554	1	8.05747	11.1607	5.17846	5.00054	5.3269	9.31837	1.11196	7.72278	8.32248	1.83986	4.14226	9.08649	7.59177	5.50348	7.52805	1.91435	3.03352	7.40002	9.89189	9.04573	6.33863	2.95996	6.06211	5.6829	8.22362	7.37078	8.59879	4.44656	6.12797	8.41362	8.64094	9.32268	7.44232	6.13763	9.26656	9.48656	6.94632	5.8516	6.59418	7.47713	7.15887	6.50518	8.44713	12.4129	7.51681	3.54935	5.86775
TCGA-BP-5170-01A	2412	0	7.11712	12.2001	5.63304	6.20317	5.27004	10.1774	2.42411	7.37121	7.28683	1.38848	5.46584	9.06965	9.08967	5.62514	7.80456	0.301153	4.27887	8.19473	10.9401	9.99258	6.35721	1.11689	6.16605	6.30121	7.14293	7.87774	8.91211	5.97306	6.03273	8.82073	8.54225	10.2033	7.82129	6.49489	10.7538	8.99102	6.61509	6.65791	7.5909	8.32198	7.47397	7.43516	9.75745	13.9072	5.29685	2.42102	5.27461
TCGA-BP-5176-01A	1590	1	8.09135	11.9668	6.34967	5.98516	5.7982	10.0838	3.05248	7.84511	6.22213	1.46586	2.29716	9.75382	8.01462	5.44904	6.12101	0.960431	2.35803	8.69004	10.7715	9.99132	6.79037	2.44181	6.97714	6.43178	7.46154	7.87541	8.82805	5.59027	6.43304	8.18885	9.29463	10.9166	7.64215	7.43919	10.732	9.84848	7.05984	6.5859	7.48154	8.46397	7.96454	7.12948	9.93593	13.0467	7.16201	3.82459	6.79397
TCGA-CW-5583-01A	2489	0	8.12679	11.5387	6.09116	6.04209	6.27285	10.258	4.59235	8.06971	4.62398	1.3513	7.02169	9.3397	8.77416	5.74235	6.59667	0.89756	3.13214	8.49653	10.9216	9.7262	7.70455	1.09068	6.78025	6.52772	7.72098	7.38809	8.42391	5.71489	6.21328	8.55251	9.34602	9.4114	7.47605	6.27951	10.1084	9.1274	6.26452	6.51079	6.96803	8.30326	7.62439	7.07853	10.2224	12.6208	7.70619	3.61298	6.43282
TCGA-6D-AA2E-01A	362	0	8.31652	11.6476	6.82438	5.45429	6.50188	9.35849	4.965	5.13611	7.32176	1.39222	5.39835	9.89014	7.93007	4.40157	1.79667	3.12532	3.04324	8.28004	8.49423	10.6813	6.28445	2.01362	7.05079	7.07398	9.42126	8.84554	9.51966	6.18401	7.83037	9.57139	10.7058	11.3648	8.5596	7.37461	11.2036	8.64428	6.72408	8.60656	6.68869	8.52689	7.49224	7.30497	10.3798	13.3765	5.81129	2.307	6.00539
TCGA-BP-4327-01A	109	1	8.33795	11.3448	5.32803	4.44062	5.72422	9.87069	2.85846	7.25913	5.93348	2.5763	6.10432	8.90853	8.70976	5.41407	6.85411	1.93539	3.45484	8.01307	9.84366	9.38108	6.901	0.951925	6.43024	6.09762	7.64833	7.43024	8.4365	5.39662	6.07328	7.87161	9.07589	10.0325	6.94278	6.96779	10.4114	8.69647	5.9886	6.4929	6.66356	7.86271	6.98292	7.138	9.80234	12.8064	6.72932	3.61542	5.40418
TCGA-B0-4811-01A	1417	1	8.51004	10.737	3.8285	5.34964	5.23319	9.00744	1.34902	7.6262	5.79701	2.51437	4.45426	8.67663	6.52789	5.72574	6.00478	1.41342	4.45787	7.01588	9.26589	9.15397	4.97976	2.03999	6.02499	5.84799	8.0421	7.29247	8.40175	4.33972	5.50783	8.06307	8.21388	8.28738	6.85033	5.69286	8.38259	8.4216	6.33656	5.60094	6.15085	6.75849	6.98058	6.03122	7.65085	12.1005	7.33021	1.85762	4.89346
TCGA-CJ-5676-01A	4067	0	7.66429	12.2047	6.87918	5.35135	5.95022	9.90961	2.36577	7.98065	7.29897	1.51426	2.77985	9.59112	8.14412	6.19611	7.61557	0.387602	4.41909	8.49712	10.0225	9.95318	7.32465	4.10591	6.85947	6.40265	7.96367	7.8248	8.93856	5.0421	6.08041	8.70402	8.81268	9.9792	8.08736	6.87919	9.79273	10.1831	7.08277	6.67312	7.35756	7.16723	8.06899	6.37124	9.05142	13.0131	7.90425	2.16014	5.63805
TCGA-CJ-4871-01A	2423	0	7.5886	11.9677	6.74288	5.60491	5.55068	10.3768	4.7238	8.94869	7.0004	1.51516	5.38168	9.68983	9.43523	5.70407	5.86649	0.39961	2.71269	8.6413	10.9373	9.85159	7.86688	2.44626	7.05049	6.57915	7.96724	7.28464	8.82845	6.05084	6.85894	8.8307	9.46492	10.1995	8.06937	6.58019	11.0465	9.62673	7.05714	6.83902	7.53515	8.12979	7.73473	7.25539	10.0557	13.1148	6.59511	3.68334	6.03062
TCGA-B0-5109-01A	587	1	7.85353	12.5468	5.60001	4.19627	6.13094	9.58502	1.739	6.27328	6.8319	1.82131	4.34837	8.94069	7.64064	7.13445	9.19157	0.327677	3.39006	8.08504	9.22645	9.50719	5.06007	2.50872	7.38369	6.53906	8.33251	8.62811	10.222	5.80398	6.55059	8.61083	9.0511	8.66331	7.51541	6.13453	9.22301	5.93561	7.88623	6.79487	7.42769	7.27962	8.04601	6.92796	8.93171	12.5691	5.12931	2.48619	1.29293
TCGA-BP-4352-01A	344	1	8.09094	11.5991	4.99759	3.68615	3.79804	10.1331	1.85115	6.94269	5.29969	3.78788	2.97676	9.3509	10.006	5.73414	10.1555	0.909098	5.64601	8.53636	10.9156	10.2457	6.68959	1.29424	6.86282	6.08525	7.36532	7.26033	8.90602	5.14794	5.3055	8.63253	8.49156	9.67853	7.93362	7.81264	10.4598	2.80046	7.93978	6.39887	7.86976	7.12808	7.60334	7.08726	9.20291	14.0369	7.67327	0.767306	0.140486
TCGA-B0-5694-01A	480	1	8.1875	11.3302	6.63565	5.54041	5.89128	10.0059	1.5761	7.05089	6.97003	1.25679	5.32119	9.30749	8.84186	5.17759	7.04602	0.327195	3.56087	8.70554	10.3502	9.44653	7.87921	2.4942	6.21577	6.10596	7.67765	7.62928	8.53357	5.15474	6.0859	8.52716	9.13205	9.81796	7.52306	6.48419	11.1238	10.0326	6.50058	6.58817	7.19309	8.25182	7.33374	7.36653	9.39658	12.9119	6.6533	2.81929	6.71895
TCGA-B0-4818-01A	510	1	8.73183	11.4029	6.10619	6.67471	6.52819	9.47793	2.25395	7.59335	5.52527	2.18353	2.53287	9.57137	8.69205	5.91765	4.94805	1.1161	3.4751	8.52726	10.2716	9.39432	6.93141	0.790269	6.92552	6.62048	8.7383	8.19945	8.0914	5.20218	6.27999	8.16373	9.23738	10.0777	7.29554	6.28678	9.23095	9.51982	6.97267	6.32553	7.06997	9.47372	7.66031	6.84564	9.12859	12.155	7.28994	3.7576	6.75514
TCGA-CZ-4859-01A	1787	0	8.72184	12.1718	7.15246	5.96626	6.45705	11.1155	3.52989	8.44787	5.88346	1.37202	7.05377	9.93675	7.38321	6.82532	7.35458	1.39376	3.19716	8.79574	9.86008	9.92778	9.01998	2.56815	7.00371	6.93454	8.52212	8.27289	8.8024	6.78598	6.82907	8.78779	9.71191	10.449	7.27253	6.70091	10.2463	9.00099	7.01307	6.99708	7.47341	8.864	8.13244	7.4892	10.4658	12.9674	8.36976	4.66117	6.1755
TCGA-BP-4999-01A	1266	0	7.53009	11.6318	5.54924	5.59376	5.11531	8.91703	3.59891	8.18736	4.73294	1.66882	1.23756	8.54731	8.06701	5.21151	5.06487	1.26223	3.20132	8.11102	9.90263	9.27263	6.59302	0.784331	6.08087	5.8126	7.08082	6.76418	7.98681	5.45254	5.77565	8.1225	8.43605	9.2612	6.86268	5.99557	9.97299	9.02373	5.74036	5.74607	6.81975	7.27907	7.29218	7.0727	9.30125	11.9538	6.00898	2.61927	5.48772
TCGA-CZ-5469-01A	946	1	8.15806	11.7465	4.98725	6.59473	5.79094	10.9349	1.80882	8.96755	11.18	1.71724	4.91378	10.562	9.82923	6.00179	10.2811	0.955674	5.00792	9.25044	11.6975	10.2933	6.47621	3.95931	7.86105	6.08292	9.09467	8.60058	10.0817	5.21034	6.56687	8.57523	9.24219	9.97407	7.8144	7.01901	10.0627	9.1848	8.09376	6.95716	7.57958	7.66876	8.16372	6.68985	8.56285	14.3659	8.36792	2.91913	5.05987
TCGA-BP-4985-01A	952	1	6.50001	11.7202	5.15908	6.14313	3.13579	9.14967	3.27329	9.00788	4.99149	1.32253	4.64509	8.46979	9.07006	7.71897	4.85195	0.396017	3.86689	8.33552	9.04477	11.2356	5.3298	1.17201	5.65485	6.86258	7.38733	8.33336	8.67431	5.76736	6.42251	8.67155	8.59002	10.131	8.06927	7.46	10.1117	4.28901	7.48166	6.22457	7.77285	7.97735	7.67127	6.77134	9.08176	13.944	6.79563	3.16859	0.808306
TCGA-AK-3460-01A	2508	0	7.79728	11.229	5.88808	5.89798	5.11673	9.27666	1.54037	7.80306	8.01421	1.3666	3.73345	9.0004	7.94352	5.42125	6.80041	1.19802	2.91182	7.79991	9.902	9.49242	6.81572	1.35139	6.35799	6.30511	7.75595	7.27468	8.20997	5.73532	6.00636	8.48815	8.72459	9.89514	6.94693	6.07446	10.3707	8.77404	6.24003	6.32291	7.09808	7.85241	7.38947	6.99115	9.59714	13.0159	6.23837	3.39172	6.18968
TCGA-B8-5546-01A	505	0	7.92131	11.533	6.22278	6.49705	5.77961	9.60462	7.20445	6.70338	8.19444	0.960172	6.84361	10.2747	5.57111	3.25457	1.64659	3.56712	2.6153	8.1946	8.11702	10.3947	6.13904	3.64474	7.24598	6.98564	8.68859	8.69666	9.56197	6.16385	7.61808	9.70722	10.2339	11.9069	9.57674	7.63563	11.7272	10.3826	5.57441	7.59374	6.51191	8.47759	7.74458	7.48602	10.418	12.6235	3.63263	2.31031	7.23821
TCGA-A3-3359-01A	2504	0	8.89645	11.9165	6.13456	6.33028	6.01746	9.92631	4.24442	8.84851	6.5306	2.29815	6.09784	8.96907	8.39699	5.4641	5.0847	2.10773	3.18011	8.30624	10.735	9.53167	7.50834	0.450276	6.52845	6.56263	8.28922	7.15427	8.12568	5.62852	6.16106	8.20813	9.14294	9.63481	7.58324	6.74859	9.87131	10.2238	6.59661	6.45571	7.07742	8.15199	7.62999	7.01873	9.94947	12.8189	7.46741	3.74495	6.76887
TCGA-AK-3445-01A	2392	0	7.61578	11.8879	6.0913	5.95056	4.5462	9.95679	2.17418	7.88637	9.34731	1.79921	3.74428	9.25001	9.50177	4.91411	6.73054	1.80294	5.36386	8.28638	10.9953	9.4646	5.87862	4.92669	6.49163	6.63496	7.73738	7.39833	8.38955	5.66208	5.92509	8.77197	8.97689	9.89914	8.93905	7.20035	11.7286	10.2898	6.92649	6.90406	7.49019	7.6699	7.84914	6.41048	9.63317	13.5687	8.58613	4.1309	6.18941
TCGA-BP-4982-01A	1014	0	8.0579	11.7946	6.18379	6.0084	5.78912	9.61432	2.90736	8.05823	5.71152	1.82905	2.09272	8.85508	8.71495	5.64667	5.94599	1.76127	2.5004	8.44756	10.4896	9.56058	7.57211	0.530388	6.41671	6.1573	7.17746	7.14642	8.15192	5.44805	5.99653	7.94974	8.73099	9.19045	7.68165	6.69295	9.70884	9.68624	6.38205	6.13479	6.95172	7.96008	7.42677	7.1646	9.47499	12.8687	6.7633	3.34459	6.84424
TCGA-AK-3426-01A	885	1	7.3072	12.3012	4.60216	3.78029	6.12895	8.53961	2.24311	5.20829	11.4918	2.22568	2.20894	8.68011	8.55266	5.20665	8.3118	1.62857	4.70456	7.45968	8.27614	9.79564	4.82685	1.74652	7.02247	5.54683	8.53873	8.10556	9.25437	4.47283	6.5231	7.44207	8.7749	8.86233	9.1226	6.19265	10.6514	8.54918	7.7366	6.37179	6.49457	7.23094	6.66794	6.13839	8.87483	14.3668	7.05843	3.50506	3.22591
TCGA-A3-A6NI-01A	1018	0	8.20416	11.9224	6.29301	5.96465	6.15926	10.5455	4.00308	7.80268	7.54567	2.29215	6.02888	9.63273	8.26927	7.03748	7.91927	1.72141	4.4922	9.52841	11.4017	10.7388	6.83235	1.61213	7.21385	7.16328	8.3797	8.22099	8.86178	5.71571	6.42081	8.86291	9.53606	9.76483	8.59397	7.04503	11.0468	9.91094	7.7732	7.06918	7.67003	8.66519	7.95793	7.62345	10.1785	13.7516	8.0441	4.4933	5.94277
TCGA-A3-3352-01A	561	1	8.76778	11.1798	6.70611	5.94608	6.23141	10.0183	4.66497	8.0008	7.237	1.55139	6.70799	8.97443	8.98266	6.32784	3.54391	1.87373	3.29383	8.06472	9.94591	9.76448	8.10945	0.557604	6.64135	6.84236	7.55326	7.45629	8.62242	5.91485	6.41684	9.1282	9.08596	8.942	7.18542	6.70261	10.4889	9.03266	6.37037	6.97082	7.01448	8.54677	7.61777	7.21514	9.89697	13.1721	7.4082	3.71175	5.6019
TCGA-B0-5084-01A	222	1	7.04261	12.4561	4.07853	3.818	5.26906	9.4724	2.60186	7.14219	9.14055	1.8971	3.81795	8.72324	5.65866	7.09749	9.95121	0.507051	4.43691	7.60633	8.88192	9.62805	5.05525	2.72648	7.29989	5.97168	8.35287	7.94363	10.1683	5.52971	6.43434	8.72866	8.52166	8.52526	7.78379	6.21443	8.83489	8.20689	7.93605	7.07602	7.42591	7.64594	8.51947	6.58708	8.83539	13.0697	6.02091	2.55528	1.0211
TCGA-CZ-5461-01A	330	1	7.79217	11.3201	6.97911	5.91685	6.06669	10.1689	6.02319	9.08452	6.07119	0.874564	3.91102	9.65674	9.76684	6.78539	6.942	0.2676	5.31545	8.91194	10.845	10.0898	6.7716	3.66321	6.73924	7.18256	8.59922	8.30623	8.86383	6.04193	6.5118	8.73411	9.32994	9.31238	7.71432	6.48492	10.1159	8.53387	6.76924	7.12042	7.78247	7.92734	8.0137	7.13067	9.81883	13.0103	7.12673	3.53238	5.50231
TCGA-DV-5565-01A	1329	0	6.5454	12.2021	5.07017	4.14872	4.80887	9.40881	1.66599	6.31563	7.11032	1.26315	1.86747	9.46236	7.39329	5.31663	7.35667	0.436236	2.47012	8.31831	7.67956	9.70408	5.99034	1.1963	6.50631	5.74758	7.68664	7.45743	8.67368	5.19032	6.15321	7.90167	9.25075	9.06078	7.45993	6.37843	9.68761	8.78332	6.37719	6.23656	7.60706	6.69033	7.78434	6.92919	9.04558	12.8172	5.22601	2.30735	3.96831
TCGA-AK-3433-01A	3409	0	6.67314	10.7671	4.88939	3.0756	3.25167	9.06386	0.240094	5.55755	3.6563	1.15278	3.82073	9.33699	9.17141	7.92198	1.33745	0.237927	0.288235	6.7811	9.12194	9.23344	5.05105	2.04439	6.53895	6.86982	7.67332	8.6364	9.0112	5.99871	7.98392	8.32759	10.1451	8.64178	6.63472	6.46145	10.7372	0.482895	2.6521	5.39713	6.52279	7.36991	6.55287	6.7493	8.66343	11.457	1.28689	1.83357	0
TCGA-CZ-5986-01A	373	0	8.17407	11.9751	5.55426	5.9599	5.64934	9.90407	2.20231	8.44416	7.21099	0.851348	5.79072	7.99366	8.17559	6.0902	3.04429	0.998184	3.2902	7.87973	10.8332	9.39584	7.39061	0.549528	5.52336	6.11938	6.79271	6.64499	8.28777	5.79393	6.02653	8.81991	8.18867	9.43967	6.81403	6.47621	9.79338	8.97987	4.70716	6.18865	7.13161	7.8834	7.48704	6.85719	9.29209	13.0069	6.74109	2.49205	5.80507
TCGA-BP-4766-01A	1462	0	8.70244	11.8277	5.95163	5.94114	6.00698	9.83559	2.22017	8.04133	7.55887	2.37313	5.89149	9.48773	7.05171	5.57359	4.85549	1.41943	3.89917	8.09549	10.4342	9.17592	7.63592	2.28408	6.33503	6.24643	7.7255	7.13181	8.26018	5.69726	6.10202	7.77687	9.04231	9.41038	7.19947	6.89546	10.8693	8.78248	6.57803	6.81032	7.00791	7.85976	7.61244	7.63065	10.0892	13.373	7.89962	4.20527	7.22758
TCGA-B0-5696-01A	2609	0	8.20318	11.708	6.15896	6.1721	6.92328	11.4593	3.46018	8.64578	6.25765	1.38543	6.37478	9.41868	9.32922	5.39845	4.52077	1.35054	3.57657	8.92878	11.4081	10.5285	7.97168	2.55591	7.44835	7.65633	8.21587	8.72253	9.07224	6.23629	6.91934	9.83477	9.79663	10.7306	8.00343	6.90312	11.2054	11.161	6.93456	7.02941	7.50432	8.94052	7.91346	7.66289	10.2246	13.4383	8.34765	4.41622	6.48606
TCGA-BP-5008-01A	1071	0	7.39702	11.9062	5.55603	5.61295	5.37401	9.41907	2.97896	7.20586	6.86863	1.51862	5.64651	8.69031	8.19138	6.08662	6.27706	1.59997	2.75328	8.26477	9.79905	9.72176	6.38716	1.03494	6.43385	6.16557	7.40447	7.16759	8.4221	5.61344	6.16481	8.22681	8.84149	8.94922	7.8072	6.3777	10.3529	7.88996	6.72288	5.78234	7.0544	7.52583	7.58084	7.05157	9.34563	13.4692	6.21175	2.87486	4.38594
TCGA-BP-5187-01A	406	0	6.99339	11.2262	6.06373	5.84071	4.43334	9.31861	2.93805	8.07871	6.24328	0.757612	1.65674	8.2736	7.72671	6.23101	6.2479	0.438447	4.23849	8.14111	10.8169	8.59549	6.32678	2.33747	5.92672	5.97736	6.55652	6.1739	8.36712	5.34606	5.91209	8.38629	8.39725	9.61019	7.85929	5.94502	9.86603	8.9891	5.40705	5.95909	7.34935	7.96343	7.47416	6.4453	10.3363	13.2238	6.03163	2.54778	6.06127
TCGA-B8-A54E-01A	909	0	8.34593	10.892	7.72467	5.90606	6.761	9.75023	5.73292	6.22786	8.73846	1.1825	5.91919	10.0694	6.23856	4.6703	0.227535	4.07487	1.03195	7.06838	6.13532	9.91454	8.66885	3.93037	6.54446	6.63488	8.40596	8.38164	8.92953	6.02787	7.7052	8.82387	9.41882	12.2913	8.30592	7.3458	11.6865	6.4408	7.92594	8.5326	6.08434	9.35125	6.63169	6.73698	9.6148	15.3816	5.58728	1.81266	5.69882
TCGA-BP-4795-01A	620	0	7.608	12.6021	5.59505	5.1046	5.73673	9.79865	3.49291	6.82467	4.43246	0.959235	5.31734	8.80893	9.56651	5.6322	7.42285	0.533529	3.38647	8.65741	11.5678	10.0852	5.46109	2.49098	6.60188	6.37003	8.01906	7.58349	8.75843	5.83585	6.36176	8.10885	9.13979	8.14703	8.27049	6.65836	11.4079	8.69822	6.44374	6.68822	7.54134	7.61238	7.39567	7.35875	9.44368	12.7021	3.4642	2.42643	0.350908
TCGA-B0-4699-01A	110	1	7.01822	12.5021	5.59312	4.4527	3.45013	9.9503	0.38866	5.22641	8.27914	2.20518	5.95709	9.61575	9.45163	8.1406	4.55262	1.03092	1.89459	7.73789	9.74237	9.98352	5.9826	1.96132	7.20696	7.12057	8.21792	8.38722	9.27609	5.59599	7.88221	9.27222	9.50138	8.44602	8.18911	7.0461	10.5252	0.616847	6.20557	7.23584	7.58429	7.75081	7.70728	6.98815	9.06529	13.7801	1.1307	2.59283	0.0151753
TCGA-BP-4972-01A	1502	0	7.27715	11.8251	5.84096	5.72728	5.92229	10.3113	3.16391	8.14354	8.03227	1.1569	6.01648	8.49458	8.49592	5.46721	6.07715	2.01126	2.42578	8.1636	10.4887	9.79809	7.72855	0.926837	6.20986	6.11363	7.2747	7.09686	8.38169	5.6883	5.95611	8.17092	8.73247	9.22125	8.01262	7.01029	11.1693	8.74861	6.8826	6.57357	7.05365	7.78016	7.17736	6.85525	9.64187	14.3985	6.79798	3.2411	5.16914
TCGA-EU-5904-01A	551	0	8.01028	11.7661	5.80143	6.01921	6.21524	10.049	4.44551	8.22721	5.06766	1.02267	6.12716	9.26447	9.0698	5.3521	5.7427	0.657529	2.61988	8.51189	10.5554	9.7647	7.35382	1.27941	6.56196	6.58461	7.47705	7.31996	8.1185	5.58806	5.83328	8.36255	9.26629	10.051	7.42362	6.68493	10.1263	9.70938	6.31769	6.59869	6.97961	7.98879	7.52365	7.05937	10.2079	12.7346	7.42006	3.32123	6.21032
TCGA-A3-3362-01A	1559	0	8.81153	11.5347	5.91356	6.02032	6.25606	10.1404	4.57915	7.34626	6.14649	1.65033	5.77705	9.18321	8.27302	5.8252	6.15934	1.7178	2.81824	8.18022	10.96	9.57853	7.5057	1.19652	6.74436	6.76261	8.13154	7.54447	8.54018	5.7448	6.52767	8.51821	9.34047	9.85421	7.70131	6.82797	10.2372	10.0502	6.30129	6.82197	7.28938	8.86738	7.77814	7.20716	10.1089	13.0843	7.69984	3.88147	7.5555
TCGA-B0-5085-01A	770	1	8.7009	11.0131	5.12411	5.23302	5.45129	9.09745	1.33247	6.36516	6.18768	2.87372	4.20977	9.45893	6.94818	4.38613	7.09109	1.33335	2.48372	8.06888	8.67393	9.28962	6.97411	0.809526	6.37197	5.91999	7.95412	7.52335	8.53564	3.88467	5.87067	7.83114	8.7096	10.1331	7.21513	6.13741	9.31727	9.27183	6.25182	5.57065	5.90086	7.68318	6.95644	6.10766	7.63361	12.0656	7.39071	2.7478	6.32722
TCGA-A3-3370-01A	2274	0	8.41848	11.7779	5.779	5.81103	5.50413	9.75397	4.17744	7.3396	7.24345	2.06399	5.74398	8.51243	8.11946	5.41293	4.5264	2.51318	3.24258	7.75482	10.451	9.45391	7.17761	0.866119	6.589	6.39355	7.21765	6.88772	7.98093	5.35421	5.98356	7.94197	8.69358	9.74134	7.53915	6.49081	10.0081	8.98501	6.48797	6.29334	6.80789	8.16286	7.27573	6.89337	9.81692	12.8325	7.30579	3.09325	5.88245
TCGA-BP-4332-01A	1133	0	7.71559	11.5943	6.12563	5.38883	5.75067	9.64077	1.87414	7.59168	7.18398	1.80147	5.87524	8.83779	7.66272	6.29396	7.3581	1.93911	3.06981	8.43253	10.3092	9.54816	5.97532	1.26962	6.30318	6.23245	7.68412	7.11653	8.49298	5.55092	6.15341	8.51792	8.95435	9.17291	7.15653	6.3231	10.1025	7.50855	6.1175	6.63524	7.27937	7.86383	7.55616	7.4601	9.56229	13.5292	5.75959	3.31631	4.36723
TCGA-B0-4712-01A	1337	1	6.75913	12.5075	7.24755	4.61829	5.69492	11.0122	1.9145	7.91088	7.94804	1.47202	5.27205	8.79513	9.30602	7.50629	8.36685	0.135818	3.79882	9.29291	10.1494	10.6034	6.61409	3.0602	7.13308	7.12369	8.97063	8.54688	9.48252	5.98582	7.28522	9.31496	9.8739	10.5134	9.15455	7.69375	10.9336	8.02733	8.05594	7.71015	8.20022	7.73036	8.44187	7.48995	10.0276	14.0823	8.14501	2.35786	5.08014
TCGA-B8-5164-01A	26	0	7.77566	12.6839	6.0661	5.84278	6.39258	10.0254	5.43301	8.21748	9.26346	0.895627	5.83174	8.56129	8.69722	6.17229	5.83094	1.28354	2.99417	7.81437	11.439	9.91202	6.66235	0.397755	6.75457	6.4793	7.96777	7.2685	8.48291	5.78861	6.56679	8.16351	8.95389	9.89662	8.40166	7.33395	11.0901	9.77532	7.32611	6.45906	7.21983	8.45106	7.3254	6.67306	9.58572	13.861	8.03367	4.31325	6.68842
TCGA-BP-4355-01A	953	1	8.60736	11.7847	5.30109	5.34411	5.25344	9.44023	3.55572	6.86638	6.4062	3.1175	5.58281	8.7534	9.07371	4.51882	5.65325	2.56807	3.6635	8.04558	9.57914	9.58081	5.83416	1.28098	6.41249	6.05368	7.47849	7.24616	8.71765	5.26212	6.28246	7.78973	8.60839	9.70252	7.28019	6.37914	9.28755	9.47263	5.95241	6.51778	7.51613	7.27722	6.97121	6.98005	9.44563	12.6893	6.22998	2.11978	5.17794
TCGA-AK-3450-01A	1508	0	8.68476	12.1096	6.58849	6.81032	6.55413	10.4692	5.16403	8.65028	7.8506	1.57051	6.27491	9.61361	8.06854	6.09218	3.67212	2.41946	4.64604	8.97883	11.4495	10.4161	7.4368	3.4133	7.11565	7.28778	8.71868	8.0789	9.24603	6.2291	7.45655	9.01431	9.7961	10.767	7.98701	7.29678	10.5693	11.0163	7.12505	7.46121	7.70976	8.7745	7.88635	7.75719	10.0762	13.5205	7.65339	3.96808	7.36994
TCGA-B0-5081-01A	362	1	7.29096	12.1954	5.28503	4.23449	4.96022	9.62588	5.47123	7.17099	7.21513	1.88956	3.51487	8.50351	8.75104	6.33293	6.36433	1.4197	3.16877	7.98757	9.24023	9.69852	6.02828	2.35294	6.56272	6.22935	7.28918	7.63993	8.46211	4.73683	5.97833	7.84476	8.65063	9.93238	7.72411	6.15609	9.00737	7.55203	7.32677	6.12707	7.01678	6.6649	7.18869	6.5651	9.32898	12.7623	7.32931	2.81937	3.64469
TCGA-B0-5697-01A	2630	0	8.05234	12.4328	5.50418	5.71653	6.50971	10.5892	2.42731	7.83529	9.05168	1.52895	6.37059	9.5552	8.07223	6.89991	7.50686	0.754147	3.57998	8.89893	11.2014	10.4029	6.86975	2.85863	7.08615	6.85293	8.03712	7.9981	8.9039	5.46074	6.61917	8.58555	9.3996	10.9146	9.18998	7.61944	10.904	10.1816	8.09046	6.88517	7.36517	8.30082	8.14181	7.34181	9.56256	13.2395	6.90437	3.51679	5.91389
TCGA-CJ-4868-01A	646	1	7.48772	12.5291	6.38696	5.33256	5.06578	9.89442	2.28237	7.27052	8.70791	1.77913	4.32339	9.2038	9.34627	5.88974	7.30432	1.53233	2.69704	8.98356	10.3156	10.2783	6.2608	1.41463	7.16286	6.36435	7.96558	7.39681	8.51191	5.69765	6.17126	7.96226	9.10147	9.17771	8.2555	7.61241	11.2287	7.16475	7.22614	6.88415	7.59252	7.91516	7.80261	7.04594	10.2558	13.9407	7.58403	3.34851	4.54103
TCGA-BP-4349-01A	372	0	8.89077	12.0611	5.44762	5.48436	5.63669	9.62045	3.22686	7.04978	5.09265	2.37607	5.33468	9.2615	7.73488	5.60082	6.57046	1.90034	3.48345	8.57005	10.2738	9.54932	6.63191	1.73836	6.49282	5.94208	8.15897	7.58842	8.56868	4.94552	6.41786	7.68899	8.61313	10.9091	7.19531	6.20425	9.30122	9.70368	6.01383	6.93543	7.42236	7.68853	7.2716	6.8239	9.78069	12.7108	6.92111	2.95913	6.23007
TCGA-CJ-4885-01A	3451	0	7.70655	11.7136	5.57699	6.53451	6.00826	10.5252	1.182	8.93344	7.3338	0.81656	6.04008	8.62338	8.1154	6.60816	6.51444	0.214757	2.55765	8.39169	12.1047	9.71355	7.4139	1.16565	6.47409	6.1505	8.1566	7.2289	8.41503	6.18506	6.34388	8.67722	9.32644	10.9632	7.25356	6.03699	10.9737	8.99067	7.01311	6.1349	7.36149	7.97151	7.5663	7.67688	10.2824	12.678	7.81409	3.25632	7.34022
TCGA-B4-5843-01A	11	0	8.14879	11.6466	6.35857	6.044	6.05474	9.99071	4.74194	9.04534	7.487	0.399667	6.00786	9.33688	8.39082	6.56363	5.12374	0.851232	4.75656	8.45849	11.2229	9.51945	6.96984	2.31135	5.89161	5.68911	7.72835	7.48609	8.46473	6.44373	6.42996	8.44313	8.9067	10.3873	7.19199	6.8485	10.1189	9.54827	6.08365	6.91165	7.06574	8.49824	7.40462	7.09642	9.50629	13.2926	7.18075	2.94303	6.89929
TCGA-A3-3373-01A	1621	0	7.4817	11.6562	5.78509	6.22183	5.69434	9.74366	2.22792	8.66707	7.24451	0.752169	5.65321	8.74661	6.99473	5.88828	6.07551	1.59495	2.73669	7.44774	10.9196	9.45723	7.64098	0.463337	6.34833	6.53885	7.30525	6.86965	8.02593	5.74053	6.06564	8.07187	8.93517	9.88198	7.29791	7.22191	10.7063	9.0966	6.46921	6.32641	6.89742	7.85364	7.36359	6.91096	9.66684	13.0361	8.27659	3.77127	6.94233
TCGA-B0-4842-01A	1724	1	7.66047	12.1734	6.32392	5.94215	5.26271	9.82925	4.07411	7.10221	8.1315	1.59019	3.32304	10.0945	9.70873	2.81764	5.53622	1.59195	3.80573	9.0356	10.1526	9.88046	6.14309	2.10415	7.25454	6.73048	8.65531	8.27514	9.30918	5.50123	7.27619	8.42977	9.26065	11.5933	8.67173	7.63095	12.2635	13.1105	8.14756	7.296	6.35457	8.95067	7.39793	6.90385	9.0435	14.0468	6.67322	4.07382	4.83938
TCGA-B0-4846-01A	1200	1	8.32354	12.0317	6.56737	6.21856	6.18692	9.94646	5.37536	8.70512	7.02754	1.633	4.69736	8.8042	8.02063	6.46417	4.5544	1.33796	3.70439	8.02636	10.6043	9.50363	6.67514	0.457102	6.50304	6.71587	7.17507	7.45384	7.72981	5.52349	6.08891	7.94138	8.97379	9.46726	7.02239	6.67775	9.60445	9.61826	5.96509	6.4812	7.06419	8.31614	7.49481	6.72458	9.96199	12.5655	6.84309	3.51869	6.34627
TCGA-CZ-4861-01A	446	1	7.12668	12.2052	5.2983	5.51011	5.26161	10.2116	2.60151	8.40536	9.22063	1.10848	4.81528	8.78166	8.08143	6.75902	7.97604	0.763663	2.85907	7.88534	10.2367	9.6574	6.16783	1.25571	6.23029	6.04757	7.77054	7.08735	8.41856	5.90822	6.12199	8.493	8.86137	8.826	7.97008	6.76442	10.5031	8.14582	7.57306	6.72956	7.15384	7.99115	7.29861	6.57552	11.2515	13.8029	7.19386	2.71205	4.71879
TCGA-B0-5098-01A	1584	1	8.25973	11.9737	5.12729	5.13674	4.42181	9.95015	2.02548	7.01253	5.5159	2.56198	6.95396	8.66771	4.62475	6.72208	8.37873	0.630565	4.66131	7.891	12.2203	9.19725	5.73656	3.21302	6.92305	6.60948	8.24934	7.48988	9.13958	5.71973	6.2249	8.86833	9.00989	5.47122	6.18123	6.82559	9.21428	6.63448	6.18148	8.20955	7.76542	8.13136	8.409	6.46249	10.9548	14.4736	5.1156	3.7959	0.724331
TCGA-B0-5110-01A	2009	0	8.26481	12.124	5.82143	6.03579	5.72024	9.7581	2.76356	7.69388	5.60932	1.82525	6.07798	8.52247	8.60771	5.3904	4.86216	1.38499	3.17567	7.99281	10.6039	9.46461	6.95131	0.621179	6.34413	6.57705	7.34073	6.88029	8.14355	5.57932	6.17495	8.55584	8.78365	9.70436	7.03003	6.30658	9.50985	9.09567	5.90695	6.47779	7.08396	7.96485	7.20251	7.00341	9.67475	12.3359	6.90273	3.68584	6.15955
TCGA-BP-5177-01A	293	0	7.76495	12.0184	5.43363	5.60462	5.79012	9.72533	2.68527	7.10406	3.10122	1.96877	5.38282	8.81242	8.37704	5.64363	7.5275	0.769406	2.97825	7.91825	9.8564	9.79731	6.66549	1.56317	6.43271	6.1148	7.14683	7.55778	8.73105	5.44335	6.2717	8.65386	8.81209	10.1874	7.472	6.38681	9.18724	9.62481	6.10782	6.21525	7.61056	7.89299	7.51038	7.32406	9.59217	12.5291	7.0997	2.91553	6.14406
TCGA-AK-3429-01A	3328	0	7.65413	11.8407	5.90476	6.10636	6.06051	9.82864	3.41826	8.8302	8.05508	0.51108	4.67662	9.2803	8.59809	6.47726	7.12185	0.171914	4.36723	8.12162	10.4781	10.3465	6.68537	0.725555	6.92915	6.63825	9.12867	7.97248	9.00431	6.26752	7.03955	9.25076	9.58505	9.71051	8.00534	7.00124	9.20028	10.2762	7.73742	7.61875	7.68396	8.45938	8.06011	7.91835	9.99538	12.948	7.8474	3.99749	5.69224
TCGA-B8-A54G-01A	53	0	8.36876	11.7214	6.3253	5.38053	6.83645	9.61478	0.92249	7.96881	10.976	2.04458	4.59037	9.58917	8.76923	6.61181	8.28368	2.46505	4.30355	8.68261	8.95867	9.86579	7.28209	2.82286	7.20126	7.27033	7.70619	7.74683	8.74284	5.42882	6.76649	8.77976	9.54795	10.162	8.97234	7.58199	10.9644	11.8022	7.81846	7.0383	7.15467	8.60218	7.80884	7.22607	9.96744	14.0101	7.67567	4.15741	6.88354
TCGA-BP-4784-01A	1854	0	7.76834	12.473	5.14904	5.1587	5.1191	9.59666	3.15393	7.71399	4.21847	1.70951	6.10875	8.95347	10.0064	6.32636	7.54503	0.438312	3.16343	8.49063	11.8803	9.98084	5.27906	3.17611	6.63999	6.67733	8.16008	7.59214	8.73054	6.21913	6.3236	8.78693	9.17346	7.84293	8.38365	6.38394	10.7741	5.77018	7.22215	6.82831	7.65098	7.82813	7.47671	7.37112	9.62564	12.4006	2.61756	2.75467	0.38651
TCGA-BP-4790-01A	1111	1	7.37347	12.1458	5.79645	5.31669	5.81425	10.0392	4.09817	7.79008	7.09564	0.85417	4.82163	8.62601	8.10596	5.91347	3.80423	1.6754	2.74977	7.53229	10.5351	9.06001	6.83437	0.551534	6.24633	4.98559	6.50505	6.14203	7.28901	5.47963	5.11708	7.14642	8.01415	7.96948	7.98452	6.70829	10.5606	9.02085	6.10722	5.93959	6.65056	8.06807	6.77011	6.41006	10.182	13.1978	7.22501	2.52816	4.49651
TCGA-CJ-4904-01A	3302	0	7.60381	12.0915	5.53618	5.77481	5.58622	9.47134	2.84279	7.59718	7.36272	1.11954	5.15653	8.94128	8.85522	5.81385	5.27949	0.503087	3.15348	7.96408	10.1803	9.64302	6.88156	1.0394	6.51649	6.12666	7.47627	7.28498	8.50064	5.97418	6.4113	8.40613	8.70859	9.9633	7.33843	6.38985	10.1359	9.32847	6.19942	6.49941	7.57331	7.60351	7.4889	7.08617	9.74643	12.8849	6.55594	3.3537	5.50375
TCGA-CZ-4860-01A	206	1	5.85622	12.0619	4.51842	5.17843	5.04541	10.7288	4.40607	7.72074	8.52094	0.887045	6.53752	8.6709	8.71613	4.70588	7.0721	3.48768	2.01286	8.6071	10.7992	10.1131	6.73527	1.9107	6.32112	6.50872	8.63214	7.82429	8.71517	8.01074	6.73142	9.43279	9.53342	5.23846	7.64682	7.93038	10.9518	2.59185	7.20099	7.55006	7.93293	7.3225	7.88929	8.02454	12.3629	15.0397	8.47974	3.11758	0.81439
TCGA-B0-4828-01A	307	1	8.48437	11.0254	6.3077	5.31336	6.27884	10.1898	2.82601	8.04737	5.8775	2.47907	3.47016	8.77421	8.07779	5.95605	7.51381	1.69651	4.24704	8.57995	9.69542	9.31034	6.0885	4.22098	6.3981	6.58135	7.30757	7.85049	8.46817	4.82973	6.14821	8.42475	9.04511	9.72896	7.28273	6.20709	9.62973	8.504	5.97308	7.06544	6.96427	7.23441	7.85266	6.94428	9.41843	12.5264	6.68443	3.32063	6.24578
TCGA-B0-5712-01A	2722	0	8.41261	11.7546	5.60552	6.66275	6.94125	10.3672	3.26209	8.61101	5.90839	0.569632	6.4551	9.86652	7.95295	6.03181	5.79192	0.761942	3.86441	8.6865	11.3243	9.68243	7.43491	3.36686	6.76327	6.89947	7.85424	8.20816	8.8598	5.73541	6.84217	9.40135	9.42027	11.8202	7.26223	6.8191	10.419	10.2571	6.89145	6.3775	7.4637	8.9567	7.76062	6.89791	9.33647	13.1094	7.80933	4.46242	8.23544
TCGA-B0-4833-01A	2386	1	8.3883	11.2891	5.13658	5.62778	5.12406	9.55834	1.90671	7.29305	6.35425	2.41323	4.32311	9.00289	8.15275	5.06197	5.29333	1.67748	3.45076	7.7969	9.72703	9.16481	6.46572	2.0441	6.50623	6.24549	8.2698	7.38241	8.42435	4.89707	6.27621	8.61648	8.97022	9.84997	7.46016	5.86423	9.41493	10.8091	6.57817	6.04564	6.1941	7.72243	7.27148	6.4196	8.53239	12.1816	7.63253	3.67681	6.30701
TCGA-EU-5905-01A	119	0	7.67322	12.0149	4.99021	5.99234	5.30728	10.3694	3.32412	8.6326	8.1053	1.41751	6.95656	9.05948	10.1452	5.22034	8.21386	0.451776	3.35431	8.8584	11.4317	10.2452	7.66021	4.50985	6.96794	6.30662	7.68123	7.65729	8.69912	5.9976	6.40651	9.82752	9.42988	9.05165	8.40283	6.86542	11.5159	10.155	7.28959	6.4532	7.32489	8.14366	7.84501	6.57499	10.0025	13.1877	6.91317	2.65066	5.8806
TCGA-DV-A4VZ-01A	365	0	9.00309	11.7508	4.50194	5.04364	4.48023	9.73345	1.23447	7.76405	4.24343	3.29262	5.70392	9.28697	8.07059	5.9466	9.12857	1.56408	3.33577	9.45435	10.8682	10.2413	4.98971	3.6093	6.28875	6.02991	7.70455	7.81549	8.98789	5.25069	6.12028	8.72821	9.25334	8.78105	8.044	6.41968	11.1737	3.76457	7.37661	6.30005	7.36604	7.56773	7.93676	6.96927	8.31952	11.315	1.97659	2.02782	0
TCGA-AK-3427-01A	3583	0	5.61623	10.4719	6.52849	5.55337	5.23155	9.45115	0.416344	6.18803	6.41228	1.10983	6.95405	10.4601	4.31473	9.27724	2.60752	0.0587184	2.40617	6.61974	10.6217	9.91451	4.1354	1.02127	8.00791	7.4845	9.88974	10.2247	10.2008	8.29231	9.38382	9.72233	11.2002	4.49028	7.44683	7.47118	10.4078	1.13658	6.04241	5.90594	7.17814	8.54956	7.48082	9.37279	8.50243	13.5529	3.19049	3.831	0.0701806
TCGA-BP-4983-01A	1413	0	8.43355	12.8051	5.40114	4.23628	5.30541	10.3	2.23036	7.73111	8.38342	2.22757	2.31972	8.1739	7.93557	6.81276	7.69022	1.32345	3.80502	8.8397	7.6375	9.93561	6.13407	0.958858	6.80237	5.91336	7.39984	7.80945	8.60084	5.53138	6.14958	8.07991	9.24387	7.11299	7.56599	8.24016	10.1321	5.40835	7.63204	6.98631	8.09744	8.0009	8.61316	7.3937	10.2075	14.5096	6.96406	4.37808	1.79376
TCGA-CJ-4874-01A	2283	0	8.36907	11.5673	6.21332	6.52263	6.12733	9.90271	4.09746	7.83102	7.31155	0.895796	6.18219	9.23522	9.36818	6.23714	6.46006	0.423956	2.7624	8.33413	10.7202	9.86416	7.39915	1.40808	6.67348	6.89581	8.17597	7.52253	8.57322	5.86257	6.5467	8.68427	9.38732	9.47976	7.77368	6.6082	10.2012	10.1213	6.77583	6.45367	7.17124	8.44003	7.61206	7.16413	10.3035	13.127	7.8775	4.16215	6.52606
TCGA-B0-4707-01A	600	1	7.35727	10.9025	5.02541	4.51979	4.15311	10.1464	2.51731	8.0858	8.86497	1.91704	5.27359	8.6542	9.0652	5.1527	9.1777	2.10236	3.83902	7.48096	9.08028	9.03241	7.84597	5.95333	5.85941	6.84863	8.08635	7.97605	8.83033	5.55977	6.39269	8.01917	8.22492	9.33035	7.44436	6.64834	9.48995	10.2859	6.89103	6.56845	6.47399	7.47706	7.38468	6.97795	8.36831	13.4019	7.79266	3.52215	4.05278
TCGA-CJ-4893-01A	750	0	7.84131	11.8278	6.45159	5.26508	5.28958	10.0151	3.96601	8.06961	7.05073	1.2236	5.93774	9.0616	9.21007	6.96508	6.27252	0.749687	3.36395	8.68025	9.85712	10.0645	7.04667	1.16756	6.82542	7.32704	8.81401	7.78652	8.62811	6.39009	6.79906	8.40042	9.48626	10.2382	7.7614	6.39508	9.62684	9.64075	6.97046	7.44752	7.35625	7.81302	7.75914	7.17378	9.76226	12.7634	8.44952	4.12588	6.63634
TCGA-BP-4760-01A	2361	0	8.22794	12.1188	5.18675	5.46087	5.77695	10.444	3.4512	7.76666	6.8431	1.06673	5.88799	9.16022	9.45957	5.86159	8.33863	0.41416	3.54861	8.83718	12.1195	10.0964	5.74493	2.6685	6.50566	6.25855	7.92842	7.77786	8.95121	5.9482	6.84607	8.55967	9.59389	8.05761	8.06315	6.65143	11.3622	8.6457	6.38667	6.86439	7.54857	7.98064	7.67597	7.41417	9.45718	12.6752	3.7702	2.94407	0.213641
TCGA-CJ-4643-01A	1793	0	8.43007	11.7588	6.27767	5.44701	5.77819	9.67359	4.48378	7.49968	6.08514	1.90645	3.90904	8.80712	8.60791	5.71262	5.50546	1.62878	2.7472	8.21146	10.2617	9.40368	7.04524	1.29211	6.34932	6.4514	7.60574	7.16758	8.06959	5.67176	6.1206	8.03353	8.84588	10.2021	7.46883	6.64503	9.77459	9.39961	6.17187	6.21653	7.17602	8.02446	7.32681	6.85972	10.2204	12.4674	7.05325	3.31499	6.51539
TCGA-BP-5202-01A	29	0	8.28312	12.0653	6.14207	6.10489	5.55668	10.2969	2.05622	7.87725	6.65012	0.93005	6.45347	8.989	8.28153	5.40552	5.15176	0.833155	1.81118	8.04647	10.8641	9.6967	7.94301	1.29947	6.4797	6.43901	7.68737	7.09214	8.63413	6.00774	6.10231	8.82748	9.38642	10.8403	7.71694	6.66889	10.6209	9.03609	6.11453	6.72904	7.47864	8.46277	7.77995	7.3068	10.0713	13.2369	7.00798	3.48138	6.74761
TCGA-BP-4164-01A	992	1	8.3809	11.39	5.98931	5.7912	5.9783	10.3985	4.36972	8.35416	6.17572	1.9122	0.654971	8.64747	8.42653	6.36988	6.21675	1.46154	3.69385	8.41399	11.2951	9.6499	7.91715	0.189126	6.24918	6.58514	7.54542	7.54803	7.8631	6.40806	6.15419	8.35385	9.25795	10.7984	6.37575	6.7573	10.508	9.3333	6.05458	6.79636	6.57684	7.65859	7.65652	7.28366	10.0732	12.518	7.56198	3.92395	6.91979
TCGA-B0-4817-01A	1019	1	7.27264	10.7057	6.2898	5.71026	5.5289	9.02709	2.03996	7.01385	7.38133	2.15613	4.83268	9.28991	8.91998	4.98284	6.72644	1.37713	4.59933	8.33628	10.2116	9.36524	6.29349	4.67755	6.25904	6.20636	7.44549	6.90405	8.25973	4.91541	5.67287	7.88741	8.20908	10.8825	8.29214	6.07011	9.49532	10.489	6.88103	6.39113	7.03884	7.77137	7.02405	6.26028	9.71951	13.2477	6.24415	3.69319	5.82482
TCGA-B0-5713-01A	2782	0	8.52857	12.1167	5.31447	6.05646	6.54304	9.68547	1.34277	7.84162	6.66402	1.0713	1.96843	8.9255	8.83584	6.65279	6.87893	0.462433	2.68536	8.23357	11.1729	9.96851	7.5179	1.39818	6.3831	7.19598	7.09264	7.80773	8.24944	5.75501	6.03595	8.67357	8.93759	9.80091	6.38995	6.67073	9.36866	10.1084	6.17228	6.47734	7.44971	8.35392	7.6554	7.41853	10.0214	12.6619	7.36733	4.11065	7.11667
TCGA-B0-4714-01A	99	1	8.60346	11.1285	4.43297	5.12702	5.37525	9.02409	1.44196	6.63425	8.23643	2.33642	3.89856	8.76699	8.52165	4.74804	6.74991	2.29219	3.25348	7.5644	9.25724	9.29111	6.16808	1.42809	6.32492	6.08778	7.60241	7.12269	8.37098	4.66688	6.1508	8.233	8.53393	8.65422	7.28141	6.30324	9.36948	8.93685	6.39859	6.0102	6.72708	7.65756	6.89753	6.75063	8.74944	12.6775	6.57596	2.84481	5.62271
TCGA-B0-5099-01A	485	1	8.30529	11.6017	6.69139	5.73735	5.74571	9.49213	2.17765	7.1655	4.91556	1.84425	4.65061	8.98616	7.15308	5.18888	6.76887	2.24053	3.09626	8.03825	10.8086	9.2458	7.84837	3.66625	6.32285	6.13489	7.95968	6.99224	7.85882	5.90845	5.90629	7.9087	8.67064	9.93521	6.47779	6.12823	9.33118	8.65414	6.23166	6.28213	6.48413	6.96182	7.43734	6.71449	9.75818	12.1565	8.43547	3.45179	6.06336
TCGA-B0-4815-01A	1588	1	8.28064	11.5888	5.18628	5.60424	5.79868	9.31022	1.85047	7.18583	8.62877	2.41047	3.48207	8.17419	9.08346	6.09603	7.4592	1.59878	4.84781	7.97711	9.96558	9.67184	6.52527	3.12551	6.44264	6.54431	7.5692	7.63082	8.38781	5.12982	5.96223	8.13684	8.76115	8.97007	8.71535	7.56704	10.3968	7.7441	7.72974	6.64942	7.15856	7.40865	7.8363	6.93245	9.5651	13.81	7.25979	3.37328	3.95834
TCGA-BP-5183-01A	1291	0	8.60289	11.6522	4.72666	6.19013	5.93922	10.4349	1.05281	8.96418	8.46597	1.11039	5.31339	9.26816	8.88912	6.86923	4.75635	1.54102	4.04667	8.49905	10.9422	9.43273	7.34357	4.30078	7.12659	6.30567	7.73512	7.14173	8.82214	5.77123	6.05395	8.25523	9.53527	10.7971	8.20072	6.91866	11.3108	10.9647	6.99263	6.29872	7.02189	8.29263	7.84286	7.13726	10.1449	13.5173	8.36691	4.09197	7.42326
TCGA-B0-5120-01A	1169	0	7.91617	11.6361	6.34923	5.74784	4.47445	9.69727	5.14088	8.19024	6.06076	1.66853	5.26806	8.01909	9.26	5.30678	5.76871	1.05042	4.14812	8.2872	10.0931	9.82477	6.16515	2.20022	6.23278	6.47194	7.16966	6.96729	8.57656	5.76659	6.08452	8.40699	8.88079	9.81859	7.80114	6.21744	11.1211	8.63662	6.2922	6.43691	7.09328	7.90466	7.18957	7.11028	9.53738	13.4394	6.19038	2.79805	4.37342
TCGA-B2-5641-01A	656	0	8.35698	11.7969	6.09581	4.96265	5.72909	10.537	3.33995	7.79323	8.11759	1.22331	4.25419	10.1756	9.6639	5.91485	7.20835	0.825388	2.49909	8.37891	10.7692	9.83741	8.30508	3.9552	6.75634	6.73025	7.56125	7.82611	8.80887	5.66041	6.52763	8.64344	9.21903	9.79557	8.35803	7.58784	10.7275	10.5743	7.20535	6.45485	7.1273	8.42603	7.77639	7.12747	9.41779	13.64	7.84038	3.89625	5.37018
TCGA-A3-3347-01A	1610	1	8.19901	12.244	7.33181	4.53596	5.64029	9.23391	3.25981	7.31037	7.64206	1.91882	3.55362	8.22056	8.96355	6.51256	6.50355	1.76007	4.67522	8.26584	10.5515	9.67294	6.73033	3.06612	6.44794	6.3293	7.59191	7.5054	8.04388	5.37544	5.91549	7.85457	8.64906	10.2886	8.33236	7.82992	11.339	8.97005	7.07387	6.38834	7.19426	7.4868	7.69922	6.84869	10.6267	13.3368	6.82734	3.5682	5.71925
TCGA-A3-A8CQ-01A	3	0	8.77516	11.999	6.19111	4.95675	5.76336	9.81925	2.53293	7.99763	5.98908	2.09105	5.94711	9.55217	8.87702	5.31864	6.33337	1.70333	3.5552	8.76654	8.79681	9.75861	7.16052	1.93643	6.77056	6.53946	7.93196	7.33574	8.16112	6.06006	5.92885	8.30548	9.24033	8.48693	7.19063	6.59622	9.69629	8.84698	7.32564	6.91782	7.36167	8.47442	7.66947	7.54058	10.4513	12.5537	7.51348	3.68318	5.47749
TCGA-BP-5006-01A	840	0	8.0945	12.1773	5.95237	5.93593	5.80445	10.1177	2.34393	7.47083	6.24881	1.49285	4.89144	8.95853	7.9852	5.71944	6.1455	0.825071	2.831	8.00886	9.62613	9.64373	6.95146	1.17527	6.59009	6.50084	7.76696	7.57706	8.56426	5.67534	6.37419	8.31233	9.25349	9.01687	7.3193	6.4728	9.97999	9.65255	6.53785	6.51691	7.42511	8.47323	7.74576	7.17676	9.87854	12.6251	7.49121	3.83618	6.0164
TCGA-A3-A6NN-01A	3	0	7.95921	11.3222	6.37921	5.56656	5.79098	9.76623	1.41131	7.34409	6.81046	1.47779	5.31264	9.17969	8.43976	5.4107	6.13675	1.32588	2.75693	8.2879	10.3735	9.54168	6.70874	2.93924	6.77539	6.37498	7.90159	7.26412	8.26319	5.76682	5.8908	8.95502	9.2373	8.8817	7.91726	6.56215	10.4546	9.38866	6.79151	6.21751	6.81667	7.60484	7.79199	7.55829	10.1703	12.8634	6.81516	3.68514	5.60371
TCGA-CJ-4892-01A	1521	0	8.47633	11.8406	5.92153	5.22399	6.09122	10.1695	2.33205	7.69149	7.92921	2.35592	6.39186	9.28424	8.52602	6.04986	6.96096	2.27914	2.9002	8.30692	11.1535	9.9113	7.30851	0.950778	6.95774	6.90702	8.4263	7.68637	8.76754	5.77863	6.70243	9.04126	9.55143	10.1918	7.82259	6.58598	9.81306	11.1648	6.89559	6.56902	6.95078	8.43734	7.63709	7.42723	9.85971	12.9979	8.29336	4.09878	6.11038
TCGA-B8-A8YJ-01A	431	0	7.81225	12.4607	5.60608	4.56306	4.79773	8.6024	3.76947	6.03227	5.55532	1.86738	3.52709	8.68269	9.06538	5.55294	4.42275	1.53392	2.47472	8.01996	8.60255	9.67103	5.7261	1.35583	6.69474	5.92455	7.19924	6.71606	8.001	5.34317	5.89008	7.62581	8.71799	8.49715	8.71029	6.86644	10.1024	6.61193	7.2944	6.32786	7.26865	6.8789	7.14657	7.16482	10.1389	13.9108	5.81633	2.74014	4.67299
TCGA-B8-4151-01A	1299	0	8.48487	11.6708	6.26918	6.81446	5.95467	10.4743	1.23632	8.81896	6.24669	1.29048	2.52495	9.40522	9.29093	6.78552	7.83809	0.730468	2.40843	8.43202	10.9286	9.93111	7.71246	1.41539	6.82235	7.19733	8.4336	7.93751	8.74046	6.5055	6.6153	8.71658	9.69465	11.3896	7.61401	6.73123	10.306	9.90872	6.97213	6.5602	7.7702	9.0221	8.18774	7.76846	10.5459	13.1708	8.75526	4.38867	8.33978
TCGA-B2-5633-01B	963	0	7.0251	10.6261	4.91649	5.24566	4.04426	7.61495	4.72598	7.91603	6.77978	0.942762	3.46607	6.47107	7.63302	4.57378	3.67209	3.05396	3.39654	6.19888	10.5858	7.83392	4.99867	1.41374	4.71575	4.66206	5.74051	5.22262	6.56977	4.45343	4.68814	6.75455	7.08555	6.70474	6.40142	5.67895	9.74994	8.10622	5.50494	5.23686	6.09644	5.95807	5.357	5.55936	8.1861	12.3459	4.50901	1.85677	5.51715
TCGA-CZ-5470-01A	386	0	7.90232	11.9314	5.94119	6.0702	6.79235	10.5237	5.51305	9.12135	8.84221	1.15268	4.37125	9.65832	8.05989	7.76638	7.87205	0.827652	4.38791	8.54866	10.4516	10.5049	6.08177	2.96014	7.1642	7.32917	9.68741	9.10632	10.0604	5.74201	7.79712	9.96656	10.1297	11.6383	8.59882	6.8037	10.5316	11.0785	7.40635	7.51768	7.89798	8.25565	8.34739	7.08	9.68054	13.8534	8.07586	4.11948	6.90517
TCGA-DV-5576-01A	727	1	8.29863	11.615	5.75132	5.57462	5.93448	10.3947	4.10089	7.36729	3.14349	1.55748	6.12592	9.32756	9.92897	4.48726	6.13591	1.18996	3.70175	8.9377	12.0947	9.83201	5.94063	2.97133	6.39872	6.22953	8.10537	7.8269	8.78244	5.73093	6.71959	8.84445	9.82584	8.31124	7.65055	6.44507	10.4776	9.3758	6.35235	6.32704	7.02696	8.3576	7.4355	7.48329	9.02328	12.0002	3.55201	2.51268	4.7676
TCGA-B0-4845-01A	1986	1	9.07988	11.4681	6.89243	5.81842	6.20549	9.74108	2.39084	8.18379	5.53244	2.05396	6.39292	8.60997	7.74222	5.8014	5.0244	2.03306	4.31115	7.82306	10.4974	9.35025	6.70459	1.13008	6.59249	6.44415	7.8113	7.30606	8.38246	5.10052	6.25645	8.47644	8.83778	9.79448	6.87979	6.04554	9.44665	7.8817	6.44295	6.87511	6.87794	7.81703	7.41382	6.91572	9.35504	12.2776	7.07543	2.61213	5.66397
TCGA-G6-A5PC-01A	242	1	8.59158	11.3498	5.61723	6.16087	6.19978	10.066	1.13581	6.85008	9.08426	2.29889	4.1294	10.6879	9.47916	5.3827	9.22615	1.86098	3.71302	8.86239	9.82302	10.4802	6.8489	3.16443	7.28408	6.8053	9.99225	9.04999	10.4226	4.842	8.17887	9.4552	10.4139	11.6479	8.54338	7.17151	10.7865	11.6816	8.49123	6.56461	7.19474	9.3181	7.85167	6.49576	7.47048	13.3038	8.98771	3.02739	6.60252
TCGA-CJ-5682-01A	3736	0	7.58868	12.066	6.25958	5.62287	5.66623	10.2679	4.4626	8.61768	5.91217	1.54529	3.14921	9.8233	9.1079	7.36545	6.94259	0.203375	4.54435	9.24964	9.97775	9.90979	6.67981	3.28421	7.0977	6.65468	7.91402	8.06219	9.14633	5.78939	6.37935	8.82695	9.40263	10.1156	8.31859	6.37719	10.0889	9.91675	6.41474	6.71599	7.58894	7.99862	8.11676	7.41125	9.11789	12.9975	7.4742	3.43075	6.60962
TCGA-BP-4995-01A	1371	0	7.16956	11.5965	5.75733	5.27962	5.73813	10.1871	3.74919	7.04715	6.4772	1.20496	7.23535	8.90255	8.36388	8.03032	4.34779	1.24525	2.08004	7.86398	10.4031	9.73474	6.76664	0.907378	6.44249	6.61836	7.53325	8.19364	8.95299	6.04375	7.49642	9.22385	9.39052	9.53964	7.3262	6.84007	10.5928	7.21261	5.20056	6.34701	6.98993	7.56522	7.3124	7.3278	9.63247	13.1208	5.60492	2.43221	4.87311
TCGA-A3-3357-01A	2688	0	8.46671	10.9424	5.86264	6.31189	5.82172	10.0306	1.82878	8.34889	8.15755	1.31559	3.66742	8.97375	7.53552	5.39107	7.415	3.4308	1.87949	8.10627	11.1244	9.49666	8.08024	0.519115	5.90887	6.28947	7.00829	7.23152	8.23384	5.35551	6.73927	8.98473	8.61883	9.7685	6.91315	7.55075	11.8731	8.71373	6.57851	6.56921	7.03215	8.65594	7.38428	6.53186	9.64574	13.6258	7.48032	3.62134	6.0967
TCGA-BP-4176-01A	1955	0	7.16829	11.5941	6.48676	5.19423	5.24434	9.64502	1.91659	7.73084	9.67586	1.21484	5.96902	8.36634	8.95443	7.12923	6.9462	1.5739	4.33525	8.04674	9.84396	10.3191	6.92786	0.656605	6.20818	7.09748	7.95966	7.69572	8.57189	6.16063	6.67462	8.86692	9.01863	9.44312	7.78741	7.10484	11.3716	9.31566	7.0842	7.05325	7.21291	7.63986	7.68139	7.11344	10.2766	14.3996	6.3616	4.59037	5.77305
TCGA-BP-5174-01A	2257	0	8.63928	11.7999	6.08523	6.44044	6.81624	10.2127	1.28909	8.52829	8.00016	2.0781	4.86953	9.77181	6.3626	6.70897	7.7557	1.31962	3.74216	9.0357	11.1904	10.1416	7.88273	2.44681	6.83088	6.28693	7.89157	8.08674	9.06051	5.22719	6.97838	8.33005	9.56879	11.1694	7.8319	7.84652	10.6816	10.7237	7.13226	6.70047	7.66583	8.89961	7.74974	7.05895	9.56552	13.5647	8.93266	4.60966	7.63418
TCGA-BP-4345-01A	1516	0	7.34821	12.7051	5.30566	4.60804	4.69713	9.07933	3.86866	6.47883	9.03438	1.71138	4.17006	8.83101	8.96154	3.90607	2.93746	1.51025	3.49372	7.76527	9.45936	9.98027	5.44646	0.82029	6.67528	5.87126	6.94053	7.29127	8.73755	5.27389	6.28888	7.31823	8.73642	7.84772	7.56129	6.59241	10.558	5.64466	6.84878	7.07227	7.65097	7.25258	7.0694	6.93053	9.83274	14.2072	6.25305	2.89222	2.85061
TCGA-B0-4700-01A	1980	1	7.64512	12.5352	5.92312	4.59524	5.2339	10.0511	2.97891	7.16632	8.27647	2.04793	3.17841	8.88247	9.13073	6.11876	7.81991	0.73561	3.50552	8.74908	11.3683	10.0309	6.20671	2.75141	7.25747	6.67058	7.68665	7.87185	8.98844	5.10992	6.56131	8.36305	9.29028	8.48308	8.96258	7.68699	10.2712	8.66767	7.18164	6.94163	7.44544	7.44223	8.37908	7.06687	9.30426	14.2376	8.40019	2.21192	4.0398
TCGA-BP-5186-01A	693	0	8.03958	11.8419	5.90373	6.04321	5.99525	10.1963	3.54972	8.32715	6.37756	1.50568	5.48777	9.51836	8.21764	5.51551	5.77861	1.42106	2.72784	8.52177	10.9159	9.82334	7.1866	1.11991	6.64415	6.5131	7.22552	7.13238	8.17665	5.93436	5.91456	8.31568	9.46516	10.0186	7.61374	6.67328	10.3108	9.58654	6.56589	6.08666	7.19397	8.64681	7.70246	7.00183	10.0725	13.1154	7.7403	3.80846	6.74241
TCGA-B0-4852-01A	1121	1	7.87153	11.5886	5.96518	5.85605	5.32869	9.53448	3.80255	8.22197	6.43713	1.69853	5.44244	8.50909	7.22369	6.40209	4.58724	1.5389	3.91008	7.71608	10.215	9.4977	6.10943	1.29443	6.216	6.57896	7.77164	7.14313	8.51433	5.80958	6.59198	8.48959	8.69569	10.149	6.33885	6.1899	9.39362	9.43152	5.65959	6.85134	7.18618	7.68709	7.20399	6.90447	9.74121	12.3322	6.39164	3.09269	5.61809
TCGA-CJ-4900-01A	1714	1	7.74844	11.2699	4.98661	5.18166	5.12126	9.03391	4.03646	7.17238	7.58131	2.04928	4.99958	8.53508	8.5949	5.24662	6.23691	1.17447	3.88041	7.69209	9.19069	9.338	4.91316	2.45402	6.47981	6.13731	7.18429	7.24536	8.35171	5.22286	6.19138	7.91971	8.62037	8.63586	7.34589	6.43337	9.69089	7.46687	7.41485	6.07174	6.8585	7.70069	7.06151	6.47851	9.4355	13.2496	6.25915	2.73905	4.11413
TCGA-AK-3440-01A	2865	0	6.53374	11.4108	5.39258	4.65725	4.75487	9.82679	0.153677	4.80751	4.76945	0.882172	7.36109	11.1163	8.47247	7.98633	1.4904	0.826115	0.284189	6.97644	9.43003	10.1224	5.978	0.991004	7.07669	7.30561	8.92675	9.53598	9.58989	6.05399	8.73921	10.11	10.6293	6.91914	7.97199	7.16306	11.9337	1.25974	2.99324	5.94445	6.51707	7.3261	6.6991	7.54474	9.15985	12.6317	2.25175	1.11563	0.0673751
TCGA-A3-3308-01A	16	0	7.82418	11.8223	5.40864	5.95762	4.96682	10.1682	6.59085	8.83318	7.696	2.07411	3.60647	9.42464	7.37449	4.61149	4.22211	1.9542	3.1548	7.94918	11.0013	9.62279	6.59202	1.78601	6.57795	6.22969	7.28688	7.29174	8.0521	5.57446	6.21547	8.16048	8.8434	8.93478	7.48114	6.95204	9.92363	7.01738	6.52131	6.91177	7.17276	8.18067	7.61499	6.80341	10.0376	12.9753	7.43899	1.87326	4.93443
TCGA-MM-A563-01A	591	0	8.57176	12.0214	5.98128	4.60251	6.2881	9.53544	3.23927	7.32643	9.59959	2.31872	4.82151	9.04974	9.26102	6.25854	7.29529	1.53744	3.79029	8.15415	9.50988	10.037	6.37086	3.21905	6.93326	6.4968	8.15927	7.78511	8.90623	5.49664	6.6512	8.52864	9.25317	9.52184	8.79526	6.81688	10.6294	8.53908	7.03638	6.75085	7.1682	8.09807	7.36725	7.34628	9.46668	13.9118	7.49375	3.60056	6.18469
TCGA-B8-4622-01A	1525	0	8.58819	11.1952	6.3946	5.93973	6.82796	9.77159	3.65856	8.17268	8.21033	1.95437	3.84385	8.71442	8.33579	5.93718	6.73627	1.72019	4.16648	8.39367	10.0244	9.75968	7.75183	1.5266	6.09236	6.84362	7.57786	7.63382	7.96528	5.22755	5.88696	8.18163	8.75901	8.65038	7.6705	6.95776	10.434	9.19526	6.07961	6.96064	7.09644	7.93874	7.56925	7.13047	10.1333	12.9674	6.70506	3.50745	6.22702
TCGA-CZ-4865-01A	166	1	8.42406	12.2653	5.85002	5.92409	6.46955	9.9776	2.16874	8.90219	7.62734	1.078	6.92392	9.16266	8.85348	6.76561	7.32009	0.618398	3.67835	8.78718	11.3276	10.2551	7.31135	1.06624	6.72824	6.89293	7.98682	7.91187	9.00499	5.56649	7.46672	8.66543	9.50734	8.93787	8.4163	7.29983	10.2779	10.5022	6.84514	6.93627	7.53475	8.92256	7.90577	7.272	9.73334	13.2549	7.1808	3.38319	6.56884
TCGA-CZ-5455-01A	561	1	7.85484	11.9894	5.99144	5.93666	5.8776	9.84628	3.79203	8.15499	9.3416	1.16296	6.06394	8.66982	9.28062	5.7311	5.82916	0.7259	3.30685	7.99298	11.2943	9.73378	6.63426	1.52774	6.70136	6.57505	7.49191	7.23225	8.28203	5.89616	6.28756	8.27558	8.97989	10.175	7.64158	7.0131	10.5366	9.87749	6.58272	6.65398	7.35381	7.99215	7.41353	6.9841	9.92454	13.6631	6.83834	3.8737	6.94748
TCGA-B2-5636-01A	919	0	7.55299	12.1598	5.19892	5.71624	5.10543	10.2557	4.63579	7.24354	3.28248	1.19418	6.93215	9.03895	10.012	4.83733	6.56073	0.807565	2.96966	8.98764	11.7246	9.72212	6.03462	2.03547	6.62009	6.45859	7.81523	7.53612	8.5555	6.03487	6.17406	8.65619	9.53941	8.91999	7.66933	6.44958	10.3144	8.8495	6.71198	6.54011	7.58885	7.91627	7.45373	7.54315	9.51291	12.7456	4.05903	2.51868	0.90712
TCGA-B8-4148-01A	1520	0	8.78853	11.9723	5.67912	4.68646	5.61935	9.62569	4.67067	6.90353	6.76357	2.21094	1.36187	8.58084	9.40632	6.29931	6.3058	1.59898	3.02879	8.04988	9.07712	9.24743	7.23973	1.01489	6.48926	6.5535	7.42398	6.89504	8.02069	5.56437	6.09018	7.86665	8.93201	9.77185	7.87719	6.69803	9.19927	9.17669	6.70536	6.2366	6.87221	8.34855	7.58134	6.78462	9.97656	12.5134	7.08308	3.93283	6.5236
TCGA-B0-5400-01A	1733	0	8.27694	12.0996	6.17749	5.2932	5.56156	10.8775	3.34865	6.83027	7.14032	1.85256	5.49122	9.72775	7.89058	4.81279	6.55969	2.82162	3.25293	9.48675	10.8563	10.2054	7.7069	2.1616	7.4752	6.93283	8.38641	7.91147	8.99436	5.86729	6.71749	8.55296	9.31213	12.3768	9.48357	8.21183	12.093	11.1612	7.71594	7.94508	6.94707	8.4276	7.82183	6.78244	10.1782	14.4835	7.0341	3.73167	4.91346
TCGA-BP-5180-01A	2263	0	8.01243	11.3506	6.67664	5.10446	5.3545	10.3029	1.3776	8.09511	9.21407	1.95727	5.141	9.35746	9.36141	6.40057	7.75991	0.627689	5.17242	8.66108	9.98732	9.75579	7.29249	2.97623	6.91915	6.59113	7.54689	8.46477	9.1498	5.71928	6.60509	8.37335	9.50105	10.005	8.15007	6.54908	11.5623	10.1441	6.65888	6.77028	7.42357	7.34347	7.96575	6.98155	10.4191	13.7363	7.96575	4.28481	6.56005
TCGA-CZ-4863-01A	1928	0	8.55108	11.8786	5.98071	5.83545	6.03326	10.0653	3.89829	8.31072	7.87517	1.77318	6.17601	8.97632	9.52093	6.21206	6.0708	1.70383	2.93653	8.24239	11.2352	9.99539	7.52797	0.670289	6.9633	6.80128	8.36693	7.74648	8.69347	5.952	6.95886	8.57963	9.36227	10.8214	8.0182	6.80944	9.61596	10.6301	7.14228	6.89322	7.58543	8.75402	7.79695	7.18841	9.73771	13.0585	8.05393	4.43943	7.09664
TCGA-A3-3317-01A	1491	0	7.86523	11.7047	5.57318	5.33776	5.20083	9.55447	4.26704	6.87835	8.05576	1.9599	5.50269	8.99143	7.40497	5.9875	6.62261	2.41263	3.81715	7.82451	10.3369	9.53878	6.67063	1.73859	6.02538	6.29086	7.57674	7.40851	8.12317	5.66972	6.58238	8.14268	8.89515	9.27863	7.37973	6.46571	10.2411	8.01645	6.58682	5.77163	7.15921	8.09624	7.17441	6.88809	8.9874	13.0394	7.21384	3.61877	5.98495
TCGA-B0-5698-01A	3631	0	7.31932	12.0722	5.96809	6.08185	6.32939	10.0415	1.34931	7.56465	8.10065	1.49949	4.45323	9.32735	8.14529	5.89993	6.2948	0.290637	2.43789	8.02303	9.84196	9.61746	7.21056	1.19951	6.62297	6.5525	7.60042	7.29969	8.37007	5.51558	6.16908	8.50991	9.28723	9.81173	7.3208	6.82013	9.95733	9.51107	6.28589	6.77337	7.65334	8.34841	7.74355	7.33612	9.69558	13.1388	6.90508	3.34941	6.32128
TCGA-BP-4787-01A	480	1	7.283	11.8829	6.14919	5.49884	5.97487	10.7643	2.61151	7.49521	8.45237	1.99656	3.69767	9.37304	8.9344	7.04284	7.61996	1.20519	3.31285	8.41558	10.9957	10.0841	8.29127	1.94498	6.75187	6.66609	8.2236	8.12434	8.76962	5.53523	6.51944	8.72656	9.03777	10.1652	8.67172	7.37179	10.0935	10.8732	7.65701	6.92113	7.35799	7.69254	7.85178	6.8448	11.0423	13.7514	7.8036	3.82966	6.04644
TCGA-BP-4326-01A	1625	1	7.82845	11.7803	5.01929	5.37383	4.53859	10.2681	2.34651	7.10059	5.44574	2.03194	4.25813	9.45486	8.92281	4.00197	4.85468	1.79224	2.8379	7.91467	11.6812	9.97423	5.92431	0	6.56754	5.6438	6.92177	6.90036	8.12867	5.3235	5.67413	7.4704	8.46784	8.56576	7.24351	6.69098	9.4653	4.28651	5.88298	6.46706	7.46619	7.1959	7.21606	6.48328	10.4013	12.4235	5.02519	2.53029	1.80586
TCGA-B0-5100-01A	1913	1	7.26201	13.0945	5.6523	5.15675	4.85944	9.96548	2.68022	5.75083	3.66932	2.52113	4.89879	9.92687	9.06083	6.66366	8.49713	0.903863	4.37357	9.17247	10.7684	10.3366	4.60242	5.00982	7.30632	6.62691	9.30801	8.29716	9.44004	5.22543	6.64193	8.95831	9.47904	9.4328	8.97906	6.19786	9.99204	10.2276	7.723	5.98004	7.46982	7.68314	7.30817	6.90892	8.27469	12.1679	4.74531	1.59444	0.503973
TCGA-BP-5175-01A	932	0	7.38429	11.7019	5.19621	4.65681	5.64409	9.91927	1.24368	6.70909	6.09588	2.50779	5.51093	9.41856	6.98181	5.55347	8.37884	0.955288	2.37767	8.58038	9.41674	10.0523	7.12217	2.18133	6.88246	5.45677	7.14546	8.1214	8.94118	3.72774	6.28857	8.23578	8.5808	10.9667	9.11994	8.15948	10.3683	9.76112	7.08771	6.48121	7.20326	7.89375	7.7476	5.70578	8.6136	12.9875	7.82369	2.64432	5.83377
TCGA-BP-4775-01A	1843	0	8.50206	11.5261	6.3636	5.71853	5.72874	10.0939	2.5239	8.96731	6.67825	2.0203	7.20516	9.03015	8.08459	5.42308	5.25812	2.17358	3.67942	7.64091	10.1929	9.34588	8.09742	2.31502	6.44162	5.95989	8.28202	6.72914	8.06506	6.18077	6.36542	8.3456	9.0557	10.0375	7.01064	6.53482	10.3518	9.68635	6.48795	7.21294	6.54417	7.97664	7.31542	7.37179	10.2656	12.5327	8.27794	3.45493	6.19721
TCGA-B0-5088-01A	563	1	8.17238	11.5895	5.45675	5.54727	5.82106	9.37177	1.66346	7.20997	9.26567	1.97077	5.08136	9.22902	7.5592	5.27533	7.58406	2.37324	2.597	8.43143	9.38114	9.86404	7.28587	1.92068	6.64165	6.13239	7.71708	7.53711	8.60551	4.88656	6.13578	8.29378	9.1867	9.29048	8.09116	7.35256	11.1355	8.38645	7.23507	6.31783	6.85959	8.38437	7.32793	6.89344	9.15532	14.4628	7.74421	3.44	5.61381
TCGA-BP-5194-01A	408	0	7.35253	11.6341	5.88896	5.78853	6.00273	9.58389	3.18404	8.06748	7.86479	1.51816	3.93357	8.87021	8.26504	5.16384	6.34218	0.695381	2.03176	8.08992	10.5722	9.4415	7.26616	0.855945	6.18104	5.98306	7.17983	7.62476	8.27734	5.85732	6.04847	8.00419	8.91904	9.34014	6.91713	6.26662	10.2069	8.32306	6.32231	6.40127	7.33156	7.92978	7.4135	7.02342	9.74489	13.414	7.0578	3.41194	6.0876
TCGA-BP-5181-01A	1495	0	8.44153	11.7329	5.8869	5.43699	6.17478	10.3252	3.12254	8.86123	5.22264	1.42304	6.48361	9.4151	9.46965	5.93176	5.70167	0.901838	2.83469	8.80865	11.1355	10.0456	8.01949	0.880412	6.69439	6.56488	7.40658	7.7887	8.63062	5.95897	6.09843	8.49215	9.5537	10.0179	7.58032	7.10462	10.8573	9.97007	6.8348	6.57697	7.50557	8.64367	7.95385	7.42941	10.7859	13.1743	6.87387	3.7911	6.40915
TCGA-B8-5165-01A	737	0	7.63625	11.7184	6.13536	5.71689	5.92019	9.78676	5.09156	7.75152	7.10058	0.839878	6.03845	8.80683	9.06525	5.11359	5.94854	1.572	2.30963	7.88117	10.2209	9.44592	7.27644	0.84153	6.17015	6.22048	7.72838	7.11973	8.26121	6.00778	6.2669	8.28359	8.82223	8.98442	7.1262	6.3391	9.99533	8.43551	5.93651	6.31034	7.11692	8.56489	7.46113	7.15382	9.31447	12.9075	6.12758	3.31046	6.73461
TCGA-CJ-4894-01A	841	1	8.16349	11.697	5.77575	5.71823	5.8253	9.2871	4.04269	8.39123	6.37725	1.61262	5.06135	8.67116	8.81943	5.8229	7.05818	1.73745	3.88188	7.48999	11.5334	9.48905	7.07112	2.03891	6.5604	6.04083	7.48256	6.98695	8.19234	5.81168	5.9433	7.95836	8.73566	8.80623	7.80167	6.29599	9.10125	8.94882	7.11968	6.2048	7.0783	7.76463	7.29553	6.74987	9.23165	12.6505	8.43895	3.35291	6.3736
TCGA-A3-3329-01A	1624	0	8.21706	11.7749	6.85623	6.20668	6.21172	10.0378	5.13159	8.30049	6.91079	1.00262	5.37944	8.45612	7.58631	5.70967	3.98302	1.06325	3.33466	8.39522	9.89526	9.61334	7.52604	0.709566	6.73561	6.75225	8.05331	7.82523	8.39621	5.73992	6.97626	8.41146	9.58059	9.4535	7.73135	6.50702	9.70739	8.9283	6.42492	6.79612	7.6054	8.54483	7.79235	7.48745	9.54177	12.239	7.90967	3.30755	6.05759
TCGA-B0-4698-01A	42	1	7.73859	12.7383	5.09108	3.7827	4.10831	9.25556	1.55204	4.9941	9.23713	2.77012	2.47904	8.91442	9.85523	6.37858	8.76818	0.707544	2.81747	8.49138	0.524308	9.43603	3.57237	2.01959	7.55629	6.47721	8.31566	8.5111	8.99455	6.33081	7.03235	8.40947	9.93441	2.20998	9.02806	7.2483	9.28992	0.477876	7.15283	7.07269	8.12633	7.85893	8.66297	6.72525	9.68761	13.6642	0.153761	2.22425	0.0222842
TCGA-CZ-5982-01A	2439	0	7.9629	11.966	6.14977	5.43206	5.87346	9.85384	2.21522	7.80666	4.17434	0.820139	0.635232	9.0458	8.1544	5.98471	7.3921	0.477676	2.29893	8.38108	9.51193	9.45919	7.24035	1.36134	6.29364	6.65402	6.97413	7.22114	7.90591	5.84212	5.70545	8.21993	8.94072	10.2806	6.47701	5.99038	9.35626	8.28764	5.30547	6.23045	7.46027	7.46668	7.85798	7.04403	10.062	11.9474	6.59807	3.71897	6.01778
TCGA-BP-4797-01A	1107	0	7.49401	11.7719	6.24354	5.92071	6.0618	9.73884	4.87649	8.37734	8.17347	0.746297	4.98028	9.46953	8.85918	6.29626	7.21985	1.09686	2.51561	8.29445	10.8927	10.0624	8.00504	2.02263	6.24548	6.3358	8.11311	7.44457	8.30089	5.90537	6.72293	8.52137	9.1664	10.1776	7.97379	7.38797	11.2428	9.83516	6.64557	6.93893	7.23453	8.62924	7.37632	6.88569	10.3608	13.6175	7.9515	3.61406	6.25198
TCGA-CZ-5454-01A	722	1	6.83713	11.7266	5.26565	5.13204	5.41647	10.2994	1.17016	6.83895	10.5511	0.62384	6.41819	8.59911	8.98594	4.9454	7.04867	0.589842	1.51385	8.04669	9.80925	10.2214	5.65178	0.539654	6.47935	6.84048	7.54086	7.04097	8.81515	6.19274	5.81829	8.67754	8.9552	9.47312	7.32146	7.00196	11.6905	7.23736	6.89896	7.09463	7.34132	7.71075	7.28407	7.72882	10.3843	15.2113	4.77702	4.26314	4.09101
TCGA-CZ-5463-01A	662	0	7.9962	10.8118	6.31891	6.26856	6.40788	9.92505	4.45839	8.81858	7.99334	1.18335	6.57098	8.48918	7.48349	6.532	6.9054	1.17091	3.87744	7.66928	10.8443	9.37121	7.78402	1.91146	6.14236	6.44346	7.8159	7.37072	8.46549	6.07726	6.34748	8.97283	8.57125	9.16961	6.63591	6.29804	10.2397	8.89947	5.91867	6.74513	6.77772	8.53553	7.5273	7.17046	9.67049	12.9504	7.45415	3.76655	6.21851
TCGA-BP-4354-01A	1034	1	8.46139	12.3327	5.58578	4.46085	5.59033	9.3267	3.23704	7.3734	7.3332	2.30527	2.91605	7.66369	9.4744	7.36285	7.40266	1.90363	5.25386	8.34473	9.08436	10.2668	5.09699	1.5574	6.68695	6.63575	7.232	7.45528	8.39602	5.70938	6.16423	7.99904	8.81915	3.95517	7.93665	7.45025	9.97283	5.67978	7.66994	7.13484	7.8655	7.40146	7.66721	7.40803	10.7095	13.8189	5.73664	2.18696	0.460783
TCGA-BP-4964-01A	1862	0	7.83809	11.3852	5.86944	5.6247	5.66342	9.79812	4.45626	7.93743	6.71393	1.6001	5.47905	8.33574	8.49984	5.33867	5.7698	1.23053	3.17042	7.933	10.4069	9.73107	6.84915	1.43774	6.25792	6.2393	7.14829	7.47605	8.30357	5.71472	5.88356	8.52562	9.02859	9.46766	7.24899	6.56285	10.3912	8.55616	6.28476	6.37706	7.00807	7.80458	7.30485	6.72199	10.4099	13.0855	6.57577	2.89321	5.02164
TCGA-CJ-4887-01A	932	1	8.59824	11.8328	6.00589	4.79328	6.36361	9.69591	1.31885	7.35448	9.54447	1.75216	1.58646	9.52993	8.50138	5.92691	7.91098	1.26917	2.25434	8.13287	8.62207	9.68342	7.9042	1.24765	6.71114	6.38564	8.14694	7.59843	8.5353	4.74921	6.32002	8.63793	9.18285	9.97131	8.53607	7.26199	10.5989	10.0792	7.36058	6.11974	7.12882	8.35862	7.42674	7.06121	9.89994	12.929	7.06962	3.87547	6.40505
TCGA-B0-5075-01A	637	1	8.21565	11.5756	5.93462	6.24486	6.56254	9.94105	5.23064	8.93673	9.70026	1.71211	4.28397	8.78262	9.01547	7.10485	7.24489	4.16915	3.17782	8.12054	11.0836	10.3106	7.31095	1.63717	6.37493	6.86464	7.56762	8.25822	8.53314	5.40818	6.5986	8.85822	9.18698	10.0323	7.26973	7.6831	11.7465	9.82358	7.10907	7.22479	7.15949	8.40148	7.43191	6.51021	9.86529	14.8079	7.78012	4.70762	5.97669
TCGA-BP-5192-01A	714	0	7.80132	12.2572	6.42773	6.22907	6.28355	10.2793	2.65147	7.64884	4.81365	1.97249	6.98154	9.36311	8.61965	5.75301	7.31727	0.85151	1.95993	8.22521	10.5264	9.76605	8.19057	2.08196	7.13104	6.01162	7.7257	8.01351	8.44631	5.90237	6.04652	8.75283	9.27075	9.56693	7.08032	6.64063	10.4147	9.38663	6.17519	6.59897	7.5543	8.37254	7.69746	7.45231	9.91859	13.0508	8.27647	3.6821	6.194
TCGA-CZ-5466-01A	685	0	7.70715	11.7022	6.11752	6.07959	5.99749	10.1522	2.63313	8.03549	10.5942	1.85717	3.86755	9.99724	9.21508	5.92	7.5095	1.25505	3.62319	8.8521	10.3135	10.2177	6.47959	3.82391	6.79279	6.52932	8.0617	8.38739	8.78558	5.82795	6.34685	9.24699	9.8512	10.5747	8.47317	7.16943	11.8035	8.53972	7.68688	6.2591	7.62109	8.39656	7.7133	7.58568	10.3667	14.774	7.54448	4.83197	6.59803
TCGA-B0-5119-01A	1552	0	8.64705	12.1634	6.17451	5.28041	6.12312	10.0715	2.30675	8.10547	5.90231	1.04185	4.24796	9.25867	8.80115	6.02599	7.04364	0.452845	2.61544	8.42466	9.52838	9.67895	7.51322	2.01457	6.44817	6.55455	7.92081	7.71064	8.41065	5.72905	6.24477	8.12727	9.34618	9.70286	7.23687	6.63197	10.2328	9.10681	6.31827	6.69049	7.23099	8.70056	7.69408	7.12491	10.1505	12.6394	7.90489	4.34644	6.17016
TCGA-BP-4771-01A	162	1	8.29095	12.014	5.60106	4.62915	5.20795	9.07662	3.35545	6.90184	7.60673	2.5876	3.55299	8.32249	8.5374	5.09501	7.5839	2.72519	4.0313	7.77829	9.81644	9.00671	6.96609	1.01539	6.37265	6.00887	7.50647	6.9272	8.17749	4.97861	6.05411	7.38186	8.56075	8.38667	8.47577	6.86363	9.7329	10.1558	7.23922	6.26899	6.59583	7.72112	6.86404	6.89349	9.74608	12.9839	7.21112	3.60456	4.74682
TCGA-B0-5812-01A	3834	0	7.73697	11.8697	6.06353	5.84245	5.95951	9.92447	2.49517	8.43201	5.54363	0.972406	5.54894	8.96118	9.50916	5.81026	6.47996	0.643012	2.77213	8.11082	11.3609	9.73688	6.98453	1.58549	6.17307	6.41931	7.1867	7.14294	8.4497	5.95919	5.99595	8.63992	8.76894	10.0043	7.3828	6.40648	9.72647	9.53532	6.06367	6.57858	7.47022	7.8418	7.355	7.0653	9.73259	12.8358	6.44738	2.53541	5.9314
TCGA-CJ-4873-01A	1776	0	8.26081	11.6666	5.18255	6.1778	5.97976	9.82678	4.22541	7.57553	10.4544	2.55353	4.06916	9.08392	7.12647	5.70456	8.36454	1.99019	3.82847	8.09963	10.34	10.4629	5.68376	3.54424	6.77715	6.37204	8.8052	8.2833	9.18034	4.28531	7.08309	9.18518	9.1802	9.86625	8.40626	6.51086	10.9047	11.0442	7.92883	6.17457	6.96229	7.70698	7.11882	6.23811	8.61496	13.8336	8.18314	2.98296	5.34682
TCGA-A3-3380-01A	567	0	7.81717	11.447	5.75575	5.55105	5.61159	9.47705	5.39711	7.73834	7.57673	1.77645	6.16414	8.57741	8.11422	5.81155	7.10081	1.49448	2.96091	8.03379	10.295	9.8113	7.4013	0.992325	6.44917	6.32341	7.33607	7.1576	8.39935	5.94959	5.96668	8.28316	8.7511	9.75799	7.96384	6.18122	10.2657	9.6192	6.24839	6.33309	7.02393	7.48593	7.64134	7.23987	9.90085	13.1457	6.06678	2.95317	5.67961
TCGA-BP-4756-01A	374	0	7.71844	11.2615	6.65547	6.10661	5.93822	9.3986	4.52409	6.89244	7.67314	1.39951	6.04083	8.28484	6.01006	4.02268	3.32342	4.99453	3.39204	6.9125	9.65884	8.68776	6.31602	3.7669	6.45233	6.16465	8.13525	7.89245	8.87187	5.81479	7.03978	7.79835	9.28514	10.9221	6.76742	7.74287	11.0024	9.09583	6.32704	8.69765	6.07949	7.68547	7.11859	6.655	10.0031	13.4321	5.97255	3.13204	6.87396
TCGA-B0-5700-01A	1790	0	8.39222	11.9391	6.04156	6.06952	5.57853	10.2814	3.03166	7.64563	7.44668	1.54827	5.68046	9.78143	8.5739	6.02945	6.93728	0.555229	3.60532	8.58894	9.9957	9.97224	7.59049	2.53916	6.96024	6.89599	8.11739	7.78631	8.89641	5.96091	6.37348	9.22311	9.75957	9.58485	7.52704	6.88418	10.8246	10.382	6.73342	6.64134	7.59507	8.55474	8.15775	7.55456	9.92259	13.752	8.03522	3.98044	6.17346
TCGA-B8-5159-01A	722	0	8.70244	11.7201	6.88739	6.31548	7.39638	10.412	6.66894	8.66277	5.79035	0.964732	6.85088	9.48521	8.3089	5.73124	6.50204	1.19506	4.6168	8.19138	11.1068	9.53562	8.12856	2.61963	6.78917	6.54029	8.44534	7.42101	8.33827	6.42852	6.22362	8.909	9.42098	10.3982	6.97478	6.62875	10.6827	9.9646	6.79278	7.33413	7.25613	8.6629	7.494	7.14758	9.95999	13.0842	7.86065	4.17145	7.29252
TCGA-B0-4718-01A	1778	0	7.93253	11.2777	5.0913	4.52859	3.99075	9.73247	2.48303	6.12607	6.23683	2.25555	4.84884	8.30042	7.97452	3.17169	7.24462	1.88214	3.72383	7.47386	10.1727	9.39017	5.23002	1.04379	6.402	5.76387	7.8808	7.05307	8.35751	5.49133	5.6868	8.17522	8.57387	10.1841	7.40105	5.90555	9.83297	8.23356	5.95206	5.67916	6.59399	6.59113	6.67645	6.4714	9.21498	12.335	7.10128	1.66644	3.79808
TCGA-BP-4776-01A	411	0	7.98078	11.3324	5.0324	5.30593	5.03234	9.36728	1.62107	6.8391	6.17411	2.64131	5.58487	9.22937	8.03902	5.27565	7.23444	1.21082	2.59648	8.15223	9.27006	9.58407	5.76611	2.45757	6.74639	6.33806	8.1805	7.72141	8.93315	5.03206	6.38857	8.62463	9.56428	8.91664	8.00657	5.96223	9.28904	8.56767	6.71524	6.1191	6.80714	7.76739	7.24137	7.06885	8.18616	12.4023	6.74285	2.79451	5.28291
TCGA-CZ-5987-01A	445	1	8.06602	11.4167	6.49852	4.91435	6.47333	9.7771	4.22944	8.19678	8.02066	1.276	2.20366	9.48859	9.16222	6.99072	7.30425	0.437187	4.80649	8.61446	10.1055	9.74474	6.89096	2.77429	6.45754	6.83822	7.49337	8.28178	8.65096	5.04938	6.52389	8.2425	8.99438	10.8301	8.05672	6.76557	11.0016	10.865	6.28822	6.41626	7.18944	7.65874	7.58214	6.67525	9.67022	12.8252	7.0475	4.08041	6.63564
TCGA-B8-5163-01A	822	0	7.2624	12.5633	5.20203	5.31372	5.23592	9.61826	3.14285	6.96978	7.8352	1.0177	3.57554	8.57091	9.79495	5.96217	7.14191	0.510355	3.10606	8.0202	10.678	10.3462	6.73348	3.11618	6.47334	6.38342	7.48019	7.4891	8.27158	5.53617	6.06356	8.26776	8.59357	8.02569	8.38453	7.16472	10.3968	7.8178	6.93721	6.62704	7.45165	7.46031	7.63017	6.53035	9.9027	12.9615	7.07799	2.91744	3.3567
TCGA-BP-5200-01A	1063	0	7.57562	12.2207	5.12489	5.25936	5.50189	9.50487	1.71782	7.65184	6.57671	0.946636	5.27002	8.56514	7.98929	5.46647	5.24499	0.598167	3.13743	7.90577	10.2866	9.68273	7.35928	1.72975	6.48162	5.9407	7.1053	6.85568	7.98823	5.45617	5.69202	7.85106	8.67971	9.83568	7.5107	6.65782	10.3806	8.9644	6.41996	6.08382	7.28163	7.18331	7.30497	6.96351	9.68935	12.9478	6.96466	2.18042	5.89378
TCGA-A3-3319-01A	1130	0	7.79532	11.6946	6.6652	4.35442	6.73983	10.7389	3.79483	6.92567	6.88736	2.29181	4.72327	9.02189	8.98632	7.06587	6.92787	1.29945	4.07935	8.74797	9.69398	9.77287	7.57176	3.83821	6.42002	7.42633	7.0998	8.43362	7.85219	5.5612	5.88203	7.43885	8.58004	10.9723	6.76296	7.84168	9.74711	10.1255	6.58244	6.58989	7.53986	7.82503	8.16335	6.34573	9.93708	13.1377	8.06603	4.05243	6.01664
TCGA-B4-5377-01A	365	0	8.36879	12.1944	6.19372	5.46134	6.35992	10.4288	2.23634	8.10113	6.69331	1.13686	6.21442	9.31392	8.77566	6.68946	7.36745	0.593124	3.1749	8.73045	9.94829	9.78204	7.45163	0.988967	6.88096	6.76988	8.16675	7.95487	8.46114	5.87003	6.73872	8.5939	9.61804	9.74401	8.07039	6.9096	10.2474	9.69306	6.94807	6.58409	7.3261	8.56914	7.83902	7.48487	10.6157	12.7633	8.67627	4.52845	6.73644
TCGA-BP-4334-01A	645	1	6.64044	10.7077	4.57432	2.98436	3.38461	9.0581	0.155684	3.70777	5.1309	2.27568	5.82956	11.0634	6.04155	6.2394	1.89506	0.214993	0.641213	6.65183	8.04945	9.43432	4.93474	1.2129	6.96524	6.26533	8.37112	8.71843	9.08824	4.5306	7.45424	9.27205	10.0824	7.72984	7.40892	5.98386	11.6095	0.851867	3.08698	5.31038	5.52138	6.97173	6.2915	7.25315	8.1044	12.3349	3.19635	1.38683	0.136526
TCGA-BP-4329-01A	845	1	7.30216	11.5317	6.19558	5.73842	5.08011	9.95851	3.06077	7.47633	7.74061	1.26895	5.4217	8.32959	8.42966	5.45161	3.66977	0.690999	3.61409	7.73435	10.2452	9.86689	5.48696	0.74013	6.11744	6.60974	8.10973	7.57207	8.83245	5.98414	6.4691	8.46561	8.73692	9.43735	7.10856	5.78492	9.80741	8.70396	6.39433	7.34763	7.33582	7.20124	7.21201	7.29407	10.3422	13.3628	6.23027	3.67227	5.15928
TCGA-CZ-5984-01A	2067	0	8.26861	11.4021	6.81412	5.64851	6.29234	10.6806	4.75998	8.02817	6.88655	0.954954	6.89267	9.53292	9.65285	6.3922	8.05417	0.527205	4.1623	8.44595	10.8811	9.83209	9.01398	4.52015	7.08902	7.02337	7.78034	7.85263	8.83076	5.81943	6.51839	9.21	9.24816	10.1638	9.06986	7.08065	10.3092	11.2574	6.52794	6.83642	7.59131	8.08792	8.0716	7.19884	9.98416	13.1807	7.39657	3.34793	7.12216
TCGA-B0-4819-01A	183	1	7.78774	11.6017	4.99452	4.15817	4.8576	8.18065	4.84291	6.09635	9.87426	2.69489	4.04818	7.87183	7.82978	5.56706	7.72221	2.09076	4.25414	7.23875	9.40679	9.41772	5.16003	2.47418	6.03713	5.95155	7.4852	7.1463	8.12249	4.68106	5.66377	7.67419	8.23334	8.35132	7.51166	6.15042	9.63141	8.35799	6.71848	6.16347	6.20779	6.95037	6.68861	6.1979	8.40031	13.5984	6.46414	2.70233	3.2926
TCGA-BP-4976-01A	1632	0	7.97802	12.0112	6.31547	6.41658	6.03124	10.6452	3.84622	9.22945	5.23622	1.26057	7.28264	9.43523	6.16505	5.92833	5.12177	1.94419	2.07267	8.38663	11.0702	10.0216	8.13788	1.79961	6.83999	6.28459	7.56451	7.63536	8.65588	6.04888	6.31474	9.1147	9.2674	9.95856	7.71399	6.49677	10.4726	9.97914	6.76806	6.65738	7.31936	8.67341	7.90225	7.42503	9.74999	13.226	8.45318	3.9567	6.84389
TCGA-B0-5693-01A	4074	0	8.20207	11.8475	5.70844	6.20629	5.58287	10.306	3.94548	8.43827	7.95953	1.7348	6.48274	9.48692	8.5813	5.33464	4.95844	0.735371	3.25817	8.11121	10.0597	9.73545	6.85219	1.46109	6.82152	6.57589	7.68234	7.56143	8.70166	5.92547	6.4092	8.86622	9.58337	9.27043	7.33047	6.6	10.1836	9.02035	6.60326	6.67044	7.56773	8.26941	7.86918	7.31341	9.37469	12.8089	7.80218	3.20834	6.08443
TCGA-DV-5566-01A	1398	0	8.61363	12.1352	6.21714	6.24961	6.55003	10.5748	3.71543	8.39019	6.9793	1.12965	5.05137	9.60259	7.79569	6.59851	6.71924	0.679868	3.83759	8.77183	10.9354	9.88223	7.23201	2.0523	6.90844	6.85527	8.38497	8.09157	9.04626	5.58367	6.84726	8.94981	10.0473	9.43612	8.01352	6.9011	10.0247	9.74386	7.10144	7.34973	7.25768	8.57795	8.21914	7.33985	10.3655	13.0568	7.9668	4.20181	6.63588
TCGA-CZ-5468-01A	59	1	7.2964	12.4576	7.19301	5.02999	5.54528	10.3315	1.73515	7.34292	9.67923	1.84341	4.28109	9.85926	8.91138	4.20104	6.79766	1.16899	2.87529	8.91058	10.9111	10.113	7.30244	2.52612	7.08541	6.69709	8.26537	8.38327	8.90333	5.67266	6.51175	8.04598	9.86086	10.0788	9.11071	8.68311	11.9312	7.63146	7.74359	6.92423	7.95523	7.68186	8.7264	7.42203	10.4197	14.1723	7.31461	3.30281	5.97376
TCGA-CJ-4637-01A	2227	1	7.87862	12.3793	5.44485	4.80089	4.88304	9.64957	3.48727	7.65417	8.76048	1.95985	4.48157	8.62757	9.57331	6.83735	6.96135	2.28168	4.08524	7.97074	10.5044	9.63848	6.65389	1.91876	6.93809	6.07915	7.33229	7.3769	8.20973	5.59031	6.05056	7.6414	8.83817	7.95356	8.0898	7.04596	9.89678	8.59097	7.59844	6.86776	7.36042	7.64855	7.25737	6.64797	9.5864	13.3391	7.35038	2.97017	4.13911
TCGA-BP-4801-01A	1124	0	7.58526	11.912	5.57426	5.94884	5.75245	9.97424	4.27479	7.41816	8.42217	1.20557	2.36836	8.99403	9.13919	5.65489	6.24641	1.63587	3.3965	8.12883	9.5722	9.99413	6.83754	1.41084	6.54218	6.55657	7.68909	7.2562	8.49267	5.68933	5.899	8.14963	9.0172	9.11298	7.90032	6.88883	12.0786	8.73868	6.62966	7.03568	7.17517	8.00626	7.53362	7.18994	10.0538	14.9311	6.75219	3.96169	5.549
TCGA-B0-5115-01A	1604	0	7.95279	11.5308	5.80924	5.97184	5.75866	10.0274	1.90315	7.17409	7.60183	1.90641	5.02969	8.99136	8.48081	4.70716	4.77927	1.8739	2.64035	7.95998	10.2701	9.4225	7.06932	0.99715	6.57568	6.46387	7.88012	7.09049	8.53966	5.85697	6.14062	8.78039	8.87458	9.97447	7.31327	6.76028	10.1501	9.49656	6.03	6.18963	7.03236	8.20149	7.48367	7.14129	9.92445	12.825	7.22343	2.93235	5.77274
TCGA-BP-4799-01A	1133	1	4.66943	11.2984	6.15665	5.98597	2.60555	8.39381	1.0923	6.37891	7.35848	0.400292	1.60623	7.99995	6.87145	3.67835	6.03781	0.079171	1.94786	7.2534	8.23904	8.86219	7.09023	0.819426	4.84797	5.1348	7.40593	6.73406	7.8107	5.16684	5.92565	8.19672	8.30116	6.77113	7.6373	7.2038	12.0042	5.74772	5.59895	6.14726	7.22185	6.31256	6.62209	5.52505	9.62854	13.4771	4.07575	1.30036	2.65272
TCGA-B0-5102-01A	2764	1	7.66328	11.6511	5.2881	3.75824	4.87165	10.403	2.86838	8.1094	7.37923	1.27903	7.6175	9.26455	6.68328	6.0807	7.04949	1.27422	2.97691	7.3829	12.1117	9.94816	7.08759	0.183548	7.06681	6.39742	8.30731	7.52721	8.96879	5.71571	6.96205	9.20916	9.40238	10.2112	7.113	6.10606	9.66024	10.18	6.92913	6.1532	6.8943	7.79175	7.18988	6.75021	10.1249	13.2422	8.1237	3.56977	4.32343
TCGA-CW-6087-01A	41	1	6.4818	12.8292	5.42061	4.18633	6.24537	9.05793	2.36099	7.0388	9.97587	0.568499	3.24958	8.73565	9.70957	6.73488	6.6144	0.256763	2.81575	8.12544	10.0429	10.3446	5.65122	2.032	6.69746	7.05663	7.34185	7.677	8.5093	5.83596	6.2195	8.25427	9.35276	8.98262	8.91438	7.83522	10.9168	5.55	7.78594	7.30592	7.71479	8.12828	7.80696	7.20215	9.88044	13.9951	3.79216	2.54581	0.545138
TCGA-BP-4973-01A	1384	0	8.55016	11.102	5.85296	5.68131	6.00204	9.8202	3.74416	7.64171	6.36315	2.08159	5.38074	8.83998	8.37454	5.36329	6.27085	2.0073	2.52162	8.16217	10.7791	9.15679	8.32333	0.600355	6.14403	6.21992	6.98653	6.85513	7.94534	5.37719	5.78599	8.08056	8.712	10.0033	6.99205	6.7375	9.82918	9.11948	5.71456	5.95638	6.29149	7.84429	7.33719	7.25837	9.15461	12.4028	7.0395	2.89905	6.67904
TCGA-B8-A7U6-01A	495	0	8.47571	12.592	5.73861	5.95648	5.23032	10.1912	2.59561	8.04521	5.86178	2.16792	5.03536	9.62715	9.07609	5.66132	6.711	1.26993	3.54663	8.76092	10.1937	10.1951	6.34845	1.36879	7.02603	6.79593	7.60266	7.81364	8.75914	5.823	6.55467	8.81835	9.4416	10.4146	7.6982	6.6379	10.0098	8.41743	7.37437	7.17276	7.79518	8.07652	8.1924	7.59039	10.6035	13.2208	7.18249	3.65718	5.35576
TCGA-B0-5077-01A	1317	1	8.52627	11.2553	5.02528	5.61553	5.798	10.5727	2.5013	8.06824	8.32779	2.22563	6.49203	9.17328	8.5465	4.81104	6.28085	1.80248	2.84907	7.64803	11.153	9.31074	7.81817	2.49334	6.48798	5.89698	7.61884	7.26826	8.4867	5.38444	6.20456	7.64272	9.13242	9.09871	7.16197	6.45665	10.4792	9.56745	6.95923	6.14475	6.78194	7.9741	7.19815	7.43641	9.48167	13.3798	7.10033	2.95482	5.35588
TCGA-BP-4165-01A	3037	0	8.4429	11.9049	5.49156	6.09462	5.80783	9.62844	1.89316	7.63249	5.5088	2.24648	1.38422	9.61151	8.46646	4.91123	6.46717	1.34275	2.53859	8.43213	9.99606	9.7649	6.42639	1.31476	6.74415	6.51602	8.23119	7.87178	9.0277	5.2471	6.55072	7.88247	9.10347	9.77674	7.3102	6.6519	9.77727	9.81943	6.8536	6.76017	7.53744	7.99669	7.5304	7.05724	9.3563	12.6477	7.46464	3.74785	6.1838
TCGA-CJ-4905-01A	1496	0	7.37327	12.0396	5.62663	5.31296	5.82659	9.91516	3.69829	7.70613	5.05632	1.18161	2.12901	8.96665	8.97204	5.02508	5.14157	0.359709	2.43138	8.41154	10.0409	9.74048	6.6718	1.03993	6.48383	6.10142	7.25766	7.24213	8.48906	5.94576	6.03963	7.96604	8.97374	8.92477	7.49117	6.61479	9.9048	8.33397	5.96564	6.45884	7.34247	7.73682	7.42697	7.28907	9.8133	12.6687	6.35883	2.9485	4.96223
TCGA-CZ-5460-01A	2873	0	7.99903	11.6624	5.56539	4.50848	5.94086	10.2704	3.12448	7.30052	7.61155	1.25204	5.9499	9.88871	8.18071	6.0741	7.28686	0.533344	3.53267	8.38593	9.28006	9.63001	6.93487	1.63394	6.84961	6.9096	8.45537	8.13942	8.82527	5.4227	6.64021	8.37657	9.61516	9.75065	7.82788	6.59207	10.2048	8.09185	6.49233	6.58209	7.43098	7.99241	7.60423	7.52589	10.4765	13.1421	7.32394	3.70734	5.48663
TCGA-B0-4839-01A	1639	1	7.37285	11.7889	4.58595	5.0527	5.18908	10.374	1.35213	7.88912	7.42648	1.15314	5.45997	9.29414	8.01235	5.61086	7.54634	0.319706	3.15707	8.13404	10.5759	9.83776	5.96323	2.70593	6.56564	5.89935	8.59942	7.48174	8.80234	5.08995	6.24264	8.98531	9.24595	9.51524	8.24103	5.99928	10.0247	9.73947	7.79491	5.98951	7.01446	8.26763	6.9623	6.91129	8.97809	12.4545	7.902	2.27956	4.74999
TCGA-AK-3431-01A	2241	1	7.06223	12.3146	5.63374	5.43745	5.22665	9.8239	2.32603	7.11521	6.1276	0.688273	2.01294	8.54265	8.23725	5.24177	5.07857	0.428449	3.58775	8.2863	10.2509	10.0603	4.93664	1.08937	6.64095	6.90875	7.99682	7.67802	8.61966	6.42971	6.42358	8.43793	9.07159	9.07088	7.70419	6.08456	9.68926	7.42813	6.65277	6.93543	7.63279	7.81148	7.57319	7.45702	10.0622	12.9399	5.44356	2.0774	3.41834
TCGA-A3-3324-01A	1186	0	6.89143	11.2197	5.32759	5.54391	4.40136	9.64113	2.41141	7.68338	6.7694	1.36645	2.70263	8.66439	8.55803	5.77537	3.92867	1.29269	3.39184	7.95284	10.3388	9.37466	6.55681	1.0285	5.66353	6.0719	7.3009	6.83172	7.88517	5.34274	5.65753	8.23125	8.69466	9.00241	6.72177	6.16449	9.98722	8.19211	6.21813	5.72385	6.81288	7.69164	7.03013	6.9198	9.24475	12.9223	7.35526	3.343	5.23813
TCGA-A3-3358-01A	1307	0	8.23265	11.0954	5.20914	5.67497	5.14857	10.4881	3.93898	7.58763	8.51204	1.64369	5.37384	8.56022	7.56275	6.34216	6.74417	1.50621	3.04537	7.88763	10.4564	9.94971	7.21571	1.40212	6.56055	7.1848	7.56096	8.01307	8.55219	5.60276	6.74592	9.06827	8.97791	9.61106	7.98461	6.62511	10.122	9.11025	7.24552	6.59578	7.61442	8.11159	7.59029	7.10327	9.86752	13.7201	7.20167	3.20588	4.92028
TCGA-CW-5590-01A	1075	1	7.82917	11.8058	6.77074	5.41795	6.22039	10.4592	5.15952	7.95524	6.77452	1.48264	4.66629	9.08166	8.54621	6.09365	6.59354	0.69813	4.75481	8.03982	10.4716	9.77594	7.6591	1.9608	6.59467	6.53121	8.15872	7.5904	8.93142	5.84576	6.52173	9.04017	8.88663	9.67465	7.75125	6.64697	9.67432	9.64851	5.81642	6.50617	7.5901	8.01915	7.67111	7.0167	9.47667	13.3319	7.60048	2.89846	5.14009
TCGA-GK-A6C7-01A	61	0	8.28075	12.0191	5.44079	6.01956	5.28198	9.71942	3.03707	8.16357	6.11134	1.67808	4.81892	9.48224	9.47671	5.82908	5.76638	1.26235	3.15623	8.59512	9.96029	9.8046	7.48339	0.915772	7.17727	6.58907	7.74309	7.46934	8.51709	5.8531	6.19857	8.75032	9.34758	10.4927	7.72176	7.02446	9.56035	9.62975	7.16022	6.58793	7.47847	7.89268	7.89385	7.54826	10.1912	12.5664	7.29474	3.44542	4.86568
TCGA-AK-3455-01A	683	1	8.21905	11.8939	6.6445	6.69197	6.11234	10.264	3.65821	8.89525	9.04183	1.80856	6.0995	9.36998	8.96596	7.46826	5.40707	1.40513	3.66574	8.03731	11.2498	10.1504	7.15206	0.385662	7.34108	7.34061	7.97513	8.50939	9.0126	6.55116	7.64938	8.79138	9.4799	10.7929	7.04383	6.94249	10.0948	11.0146	6.8305	6.99892	7.62344	8.86306	7.93122	7.61966	9.63643	13.2975	7.50291	4.72838	7.26555
TCGA-CJ-5684-01A	2231	0	8.0115	11.7816	6.38843	6.17884	6.36897	10.2632	5.05976	7.71271	7.43668	1.33009	6.11651	9.339	7.59596	6.30224	6.72046	0.631986	3.59075	8.30146	10.6548	10.2081	7.43729	1.56498	6.8149	6.63931	7.77426	8.03492	8.78628	5.49259	6.43439	9.08042	9.33493	9.45292	7.23973	6.50638	10.2432	10.0536	6.4513	6.82432	7.44543	8.87886	7.43386	6.97226	9.89315	13.1824	7.52977	3.67126	5.63031
TCGA-BP-4991-01A	1413	0	8.04453	11.6529	6.67559	5.52903	5.59005	9.39123	2.72108	8.21962	5.8132	1.9389	5.29563	8.38749	9.04641	5.01425	6.44414	2.30545	3.11844	8.11071	10.4963	9.26645	6.92683	0.640787	6.14337	5.81424	6.8933	6.85131	7.86443	5.36196	5.78307	7.78696	8.26488	8.68842	6.94887	6.52318	9.73317	7.59726	6.14506	6.01759	7.32732	7.63923	7.32947	6.85576	9.49611	12.581	6.39754	2.78479	5.46168
TCGA-A3-3306-01A	1120	0	8.12011	11.2124	5.50133	5.38456	4.83579	10.1626	2.73706	8.52495	6.65122	1.00749	5.62177	9.37242	8.87372	5.42027	6.00046	1.32887	4.6261	8.47628	10.7644	9.63351	6.47363	1.65125	6.60622	7.44396	7.39742	6.91032	8.92878	6.77341	7.01522	8.90032	8.94521	10.1474	6.86736	6.54157	9.71444	10.0102	5.83896	6.73084	7.2432	8.57704	8.38853	7.56531	10.3658	12.7747	6.88327	4.7169	7.01274
TCGA-BP-5201-01A	951	0	7.62593	11.9525	5.1539	5.35112	5.74354	9.96616	1.50637	8.10459	7.70483	0.693816	6.35623	9.16763	8.50439	6.37969	7.52297	0.713204	4.28479	8.36347	9.90897	9.9567	6.79024	3.08608	6.82075	6.58064	8.04315	7.17916	8.89611	5.31255	6.139	8.22015	9.34034	10.1748	8.27141	6.58672	9.60059	10.6281	6.86141	6.22023	7.33823	7.98284	7.76387	7.18235	9.25377	12.8155	7.66927	3.20448	5.98926
TCGA-B0-4710-01A	1755	0	8.81639	11.6471	6.77143	5.38346	5.50664	10.4228	4.045	8.38215	6.89668	2.42858	5.98072	9.29567	7.90493	6.01219	4.22921	1.94503	4.69406	8.47876	10.2634	9.7005	6.60066	3.01446	7.16669	6.95708	7.43956	7.69254	8.69516	5.83184	6.23051	8.69452	9.45183	9.62223	7.06827	6.29947	10.284	7.52614	6.65449	6.86853	7.24288	7.9706	7.46243	7.46007	10.3294	13.6129	7.25231	3.59475	5.36944
TCGA-BP-5178-01A	1912	1	7.98235	11.5271	6.518	4.30087	5.5074	9.82145	1.14919	6.68739	7.37936	1.47986	2.75214	8.58535	8.37018	5.2533	7.61811	0.338921	3.85922	8.30691	7.75672	9.46634	7.5409	2.93861	6.2269	6.08396	6.93388	7.90774	8.51915	4.69639	6.04662	7.58051	8.33409	10.4799	8.24501	6.97856	9.72034	10.3283	6.37402	6.48388	6.83216	7.42541	7.92828	6.68499	9.64167	13.9308	6.92402	2.95211	4.80837
TCGA-B4-5838-01A	166	0	7.76632	11.7487	6.22965	6.4745	5.99636	10.7714	3.17655	9.37542	6.60967	0.693514	6.55914	10.124	6.03988	7.26605	5.96665	1.19756	3.4053	7.89045	11.8751	9.98223	8.43057	1.37522	6.55504	6.40641	7.66211	7.92477	8.78696	6.74899	7.09038	9.48669	9.07749	10.172	7.45838	7.39458	10.5167	9.99121	5.78604	7.62857	6.99617	8.30076	7.74671	6.53725	9.80207	13.3986	8.89976	3.36849	6.31635
TCGA-B8-A54H-01A	256	0	8.8197	11.7479	5.48927	5.62979	6.51301	10.1876	1.83056	8.56591	6.42382	1.77016	5.20088	9.47717	7.42828	6.37723	6.99015	0.985526	3.54654	8.80374	10.7045	9.93461	7.9954	1.46661	7.18079	6.87154	7.94344	7.91992	8.59462	5.63201	6.70911	8.6588	9.58482	9.52623	7.81861	6.78929	9.59665	10.6028	6.95871	6.76008	7.55213	8.18456	8.00308	7.56361	9.92969	12.6022	8.32815	3.71604	6.56299
TCGA-B0-5711-01A	3989	0	7.43567	11.7266	5.71607	6.17037	5.88959	10.0436	5.52271	8.34897	6.6861	0.592044	5.23603	9.10537	8.51399	6.05823	6.33432	0.60676	3.47787	8.49251	10.7131	9.69908	7.11975	0.855993	6.41912	6.5321	7.32843	7.40655	8.43578	5.70091	6.06933	8.47949	8.97296	9.87363	7.29957	6.63843	9.94757	9.82211	6.13356	6.37392	7.23613	8.12028	7.56709	6.90035	9.65227	12.8476	7.4312	3.34277	6.55076
TCGA-AK-3453-01A	2531	0	7.74661	11.7242	4.22497	5.39534	5.81373	9.43138	0.780388	7.35994	7.73874	2.44314	2.14525	9.06793	7.52056	5.89789	5.20726	1.53282	4.42817	7.74144	9.45638	9.22375	5.71428	1.76897	6.65921	5.71219	8.2127	7.90582	8.91204	4.06561	6.38568	7.91609	9.00835	9.67577	7.55411	6.02831	8.78102	9.48802	6.82834	6.5148	6.58327	7.67439	7.31667	6.03253	8.31324	12.1627	7.69621	3.41373	6.09285
TCGA-B0-4701-01A	238	1	8.45711	11.5159	4.87079	5.81966	5.69099	10.5299	4.72161	8.14637	7.83746	2.15981	4.95615	9.00529	8.00185	6.22438	6.22228	1.62781	3.97563	8.24756	10.178	9.92446	6.27923	1.12279	6.54643	6.64223	8.00524	7.66232	8.55574	5.62392	6.4382	8.66601	9.17307	10.2225	7.71098	6.34103	10.385	8.47771	6.63877	7.26351	7.13309	8.19787	7.74632	6.91419	10.4716	13.4181	6.61349	2.81351	4.76184
TCGA-B8-5550-01A	1476	0	7.72507	12.3227	6.49132	6.24617	5.6776	10.5686	4.46878	9.37123	7.68982	1.25838	5.99301	9.93892	7.52936	6.60569	7.37797	0.802683	4.08737	8.99261	11.7566	10.3257	8.08917	1.85633	6.87972	6.57049	8.7012	7.89623	8.97045	6.57207	6.78329	9.62491	9.8573	10.8971	8.30302	7.22684	10.818	10.5579	7.32449	7.69614	7.38556	8.02939	7.86261	7.94136	9.94278	13.5118	8.03728	3.96882	5.06634
TCGA-AK-3451-01A	2868	0	8.13932	11.1353	6.46755	6.76566	6.18057	9.92408	2.4878	7.91799	9.88026	0.830496	4.9583	9.50394	5.5853	5.92411	9.99931	1.14327	2.58139	8.06242	11.3281	10.392	6.6717	2.36056	7.45623	7.66708	10.0936	9.34347	9.96262	6.20883	8.97475	9.44521	10.2599	10.8891	8.29589	6.52048	10.2787	10.3971	8.07458	7.18038	7.81816	9.21307	7.657	8.15613	8.37391	14.3349	8.61749	4.6756	6.59736
TCGA-BP-4169-01A	701	1	7.76617	12.3784	5.50985	5.19437	4.97063	9.63358	3.23626	7.24679	6.64802	2.05556	2.97096	8.29752	9.21258	5.39072	4.06194	1.65875	2.71196	7.90495	10.6274	9.60078	5.69066	1.10273	6.61749	6.11103	7.80002	7.14497	8.43476	5.67445	6.35316	7.76408	8.6545	8.95128	7.86234	6.54012	9.8031	7.67662	6.46853	6.52437	7.43028	7.37437	7.14658	6.92765	10.2799	13.0237	5.5325	2.50111	4.56055
TCGA-B8-5553-01A	435	0	7.9625	12.1263	5.54419	6.2756	6.17825	10.6182	4.41045	7.6144	6.60814	1.25614	5.88655	9.33768	7.63571	6.48053	5.9317	0.742079	3.30616	8.62638	10.7671	9.97414	7.44379	1.33319	7.015	6.60822	7.73486	7.66292	8.60681	5.74683	6.35587	8.43868	9.62528	10.6147	8.42501	6.84229	10.4743	10.1318	7.05775	6.3685	7.15037	8.63529	7.79922	7.34748	10.1818	13.2475	7.84618	4.09012	6.75662
TCGA-CJ-4912-01A	1657	0	8.34147	10.8234	6.1855	5.19427	3.25321	9.43641	3.86473	7.02174	8.07138	2.33465	4.63656	8.82365	8.14964	5.56335	7.83875	1.87237	4.15539	8.04178	10.0216	9.10526	6.24352	2.5798	6.69089	5.74858	6.89465	7.64852	8.1617	4.30845	5.51196	7.77612	8.54607	9.77633	6.93628	5.77589	9.92695	9.42853	6.71269	6.18034	7.05399	7.33867	7.09058	7.10779	8.55068	12.7293	6.50295	3.32241	5.38552
TCGA-A3-3320-01A	1508	0	9.09366	11.5159	5.58128	5.21793	6.03116	10.0495	3.55038	7.48432	5.85045	2.18402	5.91653	8.99719	8.95474	5.45433	5.67018	2.06294	2.57653	8.02134	10.084	9.53833	7.73631	0.689709	6.53531	6.67223	7.59907	7.50126	8.3154	5.73469	6.30752	8.14679	9.18736	9.7883	6.76531	6.8785	10.0742	9.41038	6.02047	6.36012	6.97938	8.25506	7.36135	6.83564	10.2732	12.5686	6.74218	3.86391	6.28014
TCGA-B0-4697-01A	578	1	8.31847	12.0743	4.45077	3.68091	4.20515	8.58628	1.20883	6.21644	8.03951	2.55745	2.98478	8.16257	8.29208	5.95454	7.54599	1.54476	3.39723	7.33043	7.99966	8.4724	3.94608	1.24238	7.05336	5.71492	7.82326	7.04344	8.49456	4.30406	5.88546	7.80672	8.08794	5.76941	8.04286	6.00101	8.81573	6.00052	7.8368	5.81435	6.43827	6.99231	6.37958	6.0149	7.76592	12.773	6.4131	1.68666	0.261071
TCGA-A3-3374-01A	1314	0	6.08971	11.6592	4.87607	3.67426	4.40128	8.9438	0.428961	4.82567	8.69557	1.20286	6.08728	9.60919	5.77381	7.52267	1.0873	1.40095	0.446596	6.25133	8.53579	9.54606	5.00877	0.201777	6.68712	6.82952	7.65232	8.51674	9.01115	5.35992	7.37446	9.32324	9.71937	7.18182	7.64311	7.12016	11.8123	0.418033	5.57353	6.88587	6.413	6.98943	6.5422	7.13272	9.63286	14.4294	0.641597	2.95236	0.0548594
TCGA-BP-4967-01A	205	0	7.88236	11.3136	6.06056	5.50534	5.19087	10.2331	1.80586	8.12954	7.16899	1.69015	6.74028	9.37751	8.48972	5.69061	8.04363	2.35776	2.84876	7.73245	10.976	9.51261	8.81869	0.930706	6.55729	5.4555	6.92587	6.87817	8.69099	5.13618	6.39381	8.64349	8.59242	9.3692	7.97012	7.10914	11.3751	8.07409	6.48795	5.83	6.7271	7.56142	7.43259	7.18126	9.42881	13.1146	7.58395	3.09473	5.58547
TCGA-AK-3428-01A	3728	0	7.39973	11.7113	6.0692	6.27588	5.51297	10.1846	1.84186	8.33142	6.20919	0.964492	4.7329	8.70948	8.63457	5.22466	6.12492	0	3.2895	8.11968	11.0581	10.2843	6.94953	1.06827	6.61668	6.97179	7.50541	8.10695	8.69776	6.93746	6.50503	8.63458	9.45313	10.4119	7.35929	6.07541	10.0562	8.49127	6.3345	6.80776	7.63203	8.25039	7.8154	7.66836	10.4438	13.4152	5.11187	3.14545	5.96152
TCGA-BP-5173-01A	62	1	7.88301	11.8998	5.7693	5.83672	4.38094	10.1691	3.14789	8.50378	7.95569	1.96162	4.90277	10.6354	8.01466	6.7873	6.47761	0.522025	4.12031	7.22095	10.839	10.3797	7.60469	1.64179	6.68059	6.49999	7.7866	8.00025	8.91159	6.57777	6.19863	8.87593	8.7716	8.11911	7.64788	6.8693	9.88419	7.96508	7.39718	6.28282	7.3446	7.70758	8.12735	7.12208	9.4006	13.4831	8.58507	4.10508	3.57709
TCGA-CJ-5680-01A	768	1	8.84106	11.4968	6.67792	5.85115	7.66777	10.8916	3.35311	8.42133	7.33946	1.46309	5.84987	10.8985	7.6516	5.56059	7.52242	4.37394	3.81359	9.3528	10.7976	10.117	8.20083	3.18636	6.89186	6.9101	8.4604	8.41926	9.07754	6.11234	7.33822	9.31665	10.0524	11.1622	8.02299	7.52285	11.0895	10.8778	7.46323	7.36213	7.3562	9.20906	7.84587	7.14132	10.4104	13.1645	8.13377	4.36061	7.23232
TCGA-B0-4848-01A	883	1	7.93791	12.334	7.20856	5.25624	6.36823	10.4974	5.05485	8.20308	8.49259	0.808158	2.49314	9.41665	9.32275	6.47652	6.21213	0.754149	4.41861	9.15911	10.3982	10.1968	6.9718	2.68763	6.83722	7.22516	8.2262	8.20929	8.65701	6.10185	6.26158	8.66125	9.54388	10.0529	8.353	7.37621	10.9669	10.5268	7.31466	7.43121	7.73699	8.14853	8.50076	7.22651	10.7898	13.8514	7.58482	4.45608	6.15971
TCGA-MM-A84U-01A	700	0	8.44022	11.3517	5.53638	5.43222	5.76093	9.51502	1.96061	7.58649	8.88893	2.29186	4.03829	9.54395	8.01214	5.76902	8.38718	1.72182	3.46062	8.50267	9.77491	9.75793	6.00319	3.01886	6.78966	6.37785	8.49953	7.92868	8.85302	4.98405	6.89619	8.41968	9.31849	9.84351	8.66589	7.30466	10.6617	9.93358	7.8124	6.13566	6.64072	8.40356	7.41317	6.77523	8.69566	13.0166	8.57436	3.70597	4.73376
TCGA-CJ-4638-01A	431	1	9.02602	10.9355	5.21078	6.21664	7.3754	10.2607	2.00343	7.31776	6.81528	2.38103	4.73043	9.54706	8.81981	6.26295	8.55222	3.77064	4.642	8.39813	10.463	9.45251	8.03914	4.14263	6.5426	6.65966	8.53081	8.28089	8.52657	4.74055	6.96425	8.38496	9.25196	11.1648	7.3486	6.28675	10.2346	11.6428	6.39995	6.94862	6.63891	8.37762	7.36473	6.65741	8.85476	12.7616	7.92826	4.13781	7.28187
TCGA-BP-4346-01A	1493	1	8.03013	11.9808	5.96283	4.79796	5.81663	9.45723	4.36264	8.21223	8.24023	2.45037	2.8183	8.89565	9.15322	5.47731	6.92396	2.30066	3.9996	7.52386	9.97282	9.2573	7.13947	1.44542	6.55692	6.19192	7.12378	7.12157	8.27789	5.1044	6.30051	7.61118	8.91066	8.92715	7.65858	7.14572	9.83755	9.99857	7.10414	6.76299	7.13665	8.23349	7.30315	6.77091	9.90366	13.0313	7.72414	3.74285	5.68489
TCGA-CJ-4901-01A	1450	0	7.18375	11.7825	5.76798	3.8122	4.76357	9.88869	2.69024	7.34703	7.48685	1.21464	4.50254	7.86125	7.97113	5.47448	6.14846	0.927731	4.41494	7.76559	8.47146	9.01087	4.42004	1.75383	6.3861	5.85907	7.17359	7.06236	8.40687	4.91257	6.46984	7.48695	8.78577	8.31177	7.89708	6.44109	9.7486	6.72438	6.48053	5.95482	6.74895	7.1189	7.54785	6.42699	9.20031	13.2946	7.2737	1.78649	3.89187
TCGA-B0-4841-01A	204	1	6.31978	10.9731	3.38401	3.96093	4.01102	7.60055	0.439291	5.26748	7.31235	1.62752	0.615616	8.2028	7.12383	3.85762	6.42613	0.309494	2.69542	6.79802	7.98049	8.30577	3.45157	0.973653	5.56572	4.69108	8.20207	6.82861	7.95492	3.63015	5.25534	6.80318	7.75649	8.30292	6.90696	4.37395	8.10417	8.75022	5.49185	4.66332	6.07729	6.77573	5.92878	5.91112	6.56471	11.7807	5.19056	0.715813	3.62545
TCGA-CW-5584-01A	164	1	8.01725	12.0603	6.52877	4.85302	6.4816	10.5247	3.55689	8.71504	5.96256	1.04757	3.46564	9.41741	8.87902	5.91415	5.90329	0.272517	3.74759	9.19025	10.1036	9.46667	7.20833	3.40243	6.76968	6.79792	8.03593	8.03969	8.68667	5.60347	6.5156	8.48879	9.74085	9.37245	7.73562	7.06494	10.2824	9.94214	6.74853	6.85105	7.49034	8.64059	7.84237	7.1192	10.6877	12.922	8.13533	4.0784	6.85682
TCGA-B0-5692-01A	3944	0	8.50298	11.958	5.20435	5.6187	6.77166	10.7355	2.10124	8.06732	9.3943	1.42388	6.76335	9.54844	9.28743	5.50569	6.97733	1.68793	4.48938	8.79303	11.0819	9.76202	7.28706	5.6174	7.2031	6.49257	7.86109	7.79288	8.9539	5.15164	6.27422	8.46996	9.61102	10.4464	8.13867	6.87571	10.9411	11.2727	7.60127	6.76922	7.56736	8.34474	7.5622	7.09673	9.45478	13.1915	8.21135	3.70737	6.08541
TCGA-A3-3316-01A	1493	0	8.01839	11.4546	6.43209	5.07802	5.19694	8.95576	2.63588	7.62458	8.74641	1.72886	4.11166	9.11739	9.05657	3.59069	5.87993	2.06223	3.47285	7.9828	9.95843	9.24428	7.66086	1.68397	5.72193	5.93571	6.53	6.91222	8.17787	5.79502	6.05855	8.52579	7.81704	8.39025	7.09904	6.62297	10.3911	9.39592	5.96038	6.62834	6.86953	6.66039	7.41052	6.63959	9.10004	13.3998	5.48764	3.50555	4.35837
TCGA-BP-4338-01A	2859	0	7.29999	11.9291	6.58416	5.0184	5.59997	10.2913	1.45986	8.41323	8.54351	0.892324	5.33526	8.89563	9.19531	5.18734	7.87004	1.20714	3.27488	8.591	11.472	10.4309	8.81818	2.24341	6.1435	6.39288	8.00071	7.72749	8.00579	6.05601	5.77207	8.49444	8.37099	10.6506	8.10476	7.19939	10.644	9.36768	7.94415	7.94178	7.78082	7.8315	7.78173	7.65252	9.93628	14.2973	8.11604	4.09045	5.27053
TCGA-B0-4827-01A	885	1	8.09063	11.9989	6.09067	5.70257	5.14685	10.0994	4.55371	9.1361	7.17452	0.487492	5.75181	9.28244	8.57919	3.97543	2.07767	2.32644	3.17746	7.79623	10.4985	9.698	7.81951	2.6044	6.88703	6.38311	7.27842	7.36114	8.29921	5.34879	6.06044	8.15222	8.99564	10.3668	8.66641	7.58891	10.7461	8.40006	7.53583	6.72333	7.30276	8.95131	7.55749	6.76975	10.2672	13.8958	6.65757	3.85485	5.17726
TCGA-BP-4971-01A	1487	0	8.21069	12.0339	4.49572	4.15852	5.04023	8.65914	3.6896	6.12786	8.76039	2.83039	2.87266	8.11941	7.72865	5.31383	7.33088	2.76902	3.48044	7.78553	8.75979	9.30779	5.721	1.07554	5.94895	5.32952	7.15246	6.71903	8.19754	4.2481	5.66191	7.20556	8.07368	9.52171	7.49216	6.20576	9.26855	6.1075	6.9215	5.72068	6.47171	7.04929	6.40439	6.15001	8.34204	13.0735	6.09704	2.40669	3.3577
TCGA-B0-5702-01A	2172	0	6.62246	12.4801	6.67462	4.87872	4.75992	9.56	2.7299	5.01616	8.41674	3.53956	5.68856	9.19932	11.5517	4.03103	11.4001	0.0723738	3.38538	8.86733	10.0557	11.5488	5.95335	5.33103	6.94232	8.33709	9.00853	7.90127	11.7106	5.50717	7.63017	9.34144	9.90593	7.43453	9.34439	5.13761	12.0052	7.49314	8.21654	6.33081	6.19625	10.581	8.62917	9.98957	6.33812	13.7337	5.56182	2.55229	4.38341
TCGA-B0-4822-01A	1111	1	9.00482	11.5737	4.50914	4.37456	4.81227	8.38717	1.92171	6.24013	8.93111	2.99417	2.75723	9.4508	7.98974	4.33205	8.20126	1.76717	3.52367	7.81694	8.96197	9.84595	5.50989	6.23508	6.95419	6.41728	8.05062	8.16468	8.96747	4.42497	6.39265	8.45529	8.45284	8.12534	7.79915	6.32837	9.15113	9.75045	6.7453	6.27743	6.54855	7.39413	7.46471	6.21879	7.72953	13.6403	8.21283	2.58067	2.84338
TCGA-B0-5707-01A	3744	0	8.2662	12.4526	4.40267	5.92352	7.08365	10.5353	1.46764	7.73064	9.54982	1.39093	7.11745	10.1628	5.99321	7.18879	7.85688	0.861025	3.88921	9.18355	11.3325	10.7105	6.80456	3.17149	7.50609	6.90746	8.1678	8.35953	9.12278	5.50104	6.7126	9.08384	9.88263	11.4032	9.68343	8.17177	11.3595	10.4472	9.0289	7.43725	7.48533	8.43934	8.63772	7.89373	9.55309	13.5001	5.08422	3.55471	6.3518
TCGA-B2-5639-01A	1003	1	7.67558	11.9367	6.76031	6.24111	6.37492	10.9902	5.99847	8.94521	7.02316	1.36251	3.8679	9.77786	7.3256	7.01082	6.87571	0.497363	3.66053	9.05165	10.7846	9.93643	6.78976	2.93868	6.66897	6.97759	8.1283	8.11124	9.17806	5.4488	6.77624	9.07981	9.75478	10.7969	8.01657	6.92196	10.334	10.1202	6.50903	6.7931	7.68733	9.07631	7.96334	7.70668	9.37609	13.3038	7.64017	4.23346	6.53654
TCGA-B2-3923-01B	992	0	4.91684	10.4364	5.20708	3.73272	3.5405	6.82242	2.48401	5.47308	2.30608	0	5.45006	9.18491	4.05528	8.3457	0.292667	0.941813	0	4.71895	9.29013	7.88135	4.65119	3.02394	4.31141	5.5755	6.94375	7.55128	8.14454	5.814	7.71091	9.12343	9.09764	6.70928	6.06978	5.44566	9.49259	3.33108	1.45213	5.63431	6.85179	5.48157	4.71018	5.39667	7.29076	10.0422	1.33217	0.539218	0.738487
TCGA-BP-4803-01A	204	0	7.56501	11.3893	6.66741	5.38868	5.45773	9.93678	2.69792	7.39707	8.05609	0.728144	1.96752	9.46889	7.80392	5.17939	5.7421	0.424395	3.71687	7.97419	10.9321	9.29378	7.42109	2.72277	5.66689	5.93326	7.42823	7.08561	8.056	5.63557	5.66617	8.00175	8.63506	8.62182	7.1607	6.32185	10.8301	8.53726	5.88038	5.71128	6.94311	7.71479	7.13753	7.03778	10.2075	12.9049	5.96015	3.02242	5.34929
TCGA-B0-4823-01A	454	1	7.17203	12.0376	6.14286	5.86125	5.45229	9.98046	2.55899	7.5161	8.6383	1.24268	5.5267	9.20267	8.05951	6.54093	7.42381	1.32909	3.17842	8.38627	10.945	10.3638	6.69908	0.916519	6.55822	6.68652	7.19053	7.63742	8.49448	5.93171	5.91171	8.77882	9.01014	9.14602	7.88393	6.62255	11.2318	8.18155	6.95491	6.32288	7.41821	7.97205	7.71409	7.26161	10.0039	14.5152	6.39327	3.78601	4.4161
TCGA-A3-3385-01A	1993	0	8.54686	10.7479	5.24268	6.42861	5.86502	9.70795	1.2133	8.09839	4.05431	1.89363	0.22638	8.86281	5.92379	5.57849	5.27157	1.58995	1.52759	7.67725	10.552	9.11089	8.56407	0.789893	5.89227	6.47029	7.39985	6.67283	7.91578	5.50963	5.81611	9.14222	8.81104	10.0694	7.1	7.71337	9.9675	9.97812	5.22038	6.85308	6.56842	8.68965	8.00762	7.34575	10.0802	12.4271	8.12121	3.91342	7.95117
TCGA-B0-5107-01A	927	1	8.52048	11.9833	4.85912	6.18992	6.98959	10.3988	4.47459	8.78969	8.78854	3.02621	2.9851	9.92211	9.15145	7.5304	7.36981	2.26394	6.05264	9.19849	9.36338	10.5631	6.01847	2.61431	7.33731	7.06525	8.61594	8.49189	9.05606	5.62652	6.66934	8.31813	9.41135	11.7606	8.3093	6.89871	10.4269	11.3103	8.1724	7.52737	7.55922	8.54125	8.36152	7.14142	9.35018	13.1943	7.54444	4.19535	5.97968
TCGA-CJ-5681-01A	552	1	8.49457	11.6503	7.54407	6.741	6.38619	10.3871	5.79008	8.37594	7.97463	0.755285	6.72408	8.1825	6.11667	5.52117	1.9613	7.48115	1.64837	7.55458	8.92814	10.1143	5.79442	5.03713	7.83066	6.93367	9.15854	8.66498	9.2008	5.31178	7.47679	9.10859	10.437	10.5021	8.98648	8.09477	11.8642	11.3453	6.71961	8.28066	7.60507	9.0878	8.10875	7.65507	11.4436	13.6332	5.9124	3.30343	0.244058
TCGA-B0-4836-01A	1238	1	7.46379	12.4068	6.45324	4.44295	4.05068	9.84732	2.53045	8.11305	8.05439	1.72459	3.40679	9.30258	9.13288	6.59688	5.01207	0.892168	4.41524	8.89289	10.1616	9.95237	6.48806	4.71475	6.99595	6.45171	7.82444	7.49383	8.52443	5.62558	6.14357	8.27897	9.26528	10.274	8.47365	6.97626	10.6467	8.2761	7.23669	7.00799	7.25227	7.54504	7.96516	6.92724	10.978	13.0886	8.23092	3.24758	4.76275
TCGA-B0-5706-01A	3205	0	6.61214	11.1306	5.37391	4.53101	3.49339	9.28859	2.31819	7.83721	6.43212	1.06543	3.93599	8.25914	9.02298	5.57629	3.94719	0.504122	2.76982	8.10368	10.7662	9.06015	5.99252	1.38955	6.39865	6.0607	6.50555	6.66251	7.96692	5.00882	5.24812	7.50842	8.51319	8.85058	7.5687	6.08318	9.77491	5.38085	7.06136	5.82794	6.59312	6.43488	6.73365	6.23253	8.6895	12.2063	6.37921	2.11504	4.27305
TCGA-A3-3335-01A	1886	0	7.92015	10.8296	5.8097	4.67401	4.77763	10.2364	2.76892	8.39936	7.25578	1.38496	5.9153	9.34147	8.32096	5.87799	5.92132	1.23964	4.03125	7.90167	10.673	9.4651	7.4378	2.44546	6.54108	6.64128	7.8334	7.85221	8.63778	5.81081	6.63486	8.45507	9.3358	11.2829	7.04397	6.39276	10.5331	9.34962	6.0796	6.45989	6.91346	8.23438	7.26675	6.9496	10.0761	13.05	6.97384	3.8911	5.97729
TCGA-BP-4351-01A	970	0	9.29509	11.3915	6.42083	5.7963	6.17847	9.76037	2.24273	8.08673	7.34765	3.39403	6.64976	9.75744	8.45986	4.69496	6.52052	2.71198	4.29159	7.85028	10.8958	9.53043	8.07985	4.38046	7.11482	6.62816	8.11694	7.65144	9.01819	5.24069	6.36335	9.05245	9.17955	10.6994	7.95156	6.36479	9.49291	9.90455	6.67411	6.56172	7.07158	7.9331	7.43795	7.0615	10.0719	12.8513	7.81927	2.03338	7.39972
TCGA-BP-4335-01A	475	1	7.93343	11.1601	4.72702	5.17524	5.1117	9.22977	2.0214	6.3695	6.94976	2.05166	5.15416	8.40408	7.69027	5.24816	5.48778	1.72563	3.29544	7.6192	9.86094	9.18871	5.38311	1.3056	6.16592	6.12457	7.71223	6.92893	8.04363	4.98213	5.92923	8.2054	8.83493	10.4217	7.21348	5.94871	9.24698	9.32762	5.78557	5.95054	6.33889	7.20621	6.49237	6.62791	9.04395	12.337	6.6594	2.0664	5.63685
TCGA-B0-4824-01A	1657	1	8.86514	11.6946	5.85224	4.97619	6.24516	9.80553	1.21707	7.77461	7.44501	2.649	3.9914	9.17211	8.76431	5.95602	6.3348	1.65087	2.99538	8.08209	9.33878	9.53274	7.2647	1.46906	6.81271	6.62593	7.7326	7.74435	8.25891	5.44993	6.27199	8.14604	9.07916	9.62883	7.62528	6.84838	9.97345	10.0094	6.89634	6.56915	6.88647	8.46936	7.65617	6.89477	9.7447	12.9452	7.94797	3.98985	6.55448
TCGA-B8-4154-01A	1380	0	8.36864	11.1041	6.71897	7.04701	5.75083	9.80009	2.54311	8.29229	7.27679	1.12007	1.26734	9.17073	7.86275	6.31662	8.33903	0.45834	2.62152	8.15806	11.1687	10.0921	7.38498	1.46117	6.95537	7.63357	8.7843	8.23715	9.02142	6.62714	7.28037	9.08037	9.71677	9.32548	7.81603	6.23647	9.48604	10.5367	6.82883	7.0349	7.74953	9.30911	7.82934	7.78374	10.3328	13.6368	8.20307	4.50511	7.5522
TCGA-CW-5589-01A	2378	0	8.14296	11.8067	5.98433	6.10514	6.17124	10.2697	3.42037	8.00297	7.80935	1.18027	6.3956	9.52358	8.62946	5.80411	6.21045	0.77919	3.35762	8.5656	10.6142	9.73503	7.43463	1.8973	6.70739	6.55767	7.75543	7.61739	8.73488	5.93511	6.39674	9.20709	9.49061	9.40325	8.29291	6.90965	10.7962	9.30488	6.5374	6.69998	7.16174	8.50656	7.89314	7.54591	9.97335	14.0424	7.74686	3.56661	6.12728
TCGA-CJ-4890-01A	3519	0	6.90726	12.308	5.50338	4.53374	5.45065	9.13122	2.28924	6.32838	10.0572	1.19827	3.11061	8.4603	8.84494	5.13397	4.25329	1.07766	2.88833	7.44997	9.31888	9.82761	6.1314	2.31631	6.50719	6.28731	7.2093	6.79338	8.08262	5.25294	5.86264	8.04118	8.56713	8.88739	8.24193	6.92181	11.7459	8.3326	7.37508	6.68683	6.88256	7.07454	6.88545	6.61043	9.90138	14.9751	5.19664	3.90043	4.70051
TCGA-BP-4807-01A	211	0	7.75204	11.8641	6.26348	6.20557	5.73771	10.1	3.01686	8.58192	7.07942	1.23762	5.8464	8.88329	7.85586	6.22958	6.14721	1.23743	3.39802	8.45208	11.4406	10.061	7.36546	0.773207	6.53508	6.1645	7.83187	7.34903	8.53116	5.83814	6.26365	8.51708	9.35411	9.08468	7.83492	7.09751	11.2647	8.62667	7.23021	6.58675	7.05884	8.45805	7.5016	7.28272	9.68695	14.3656	7.50816	4.0845	6.1724
TCGA-B8-4621-01A	788	0	8.17717	11.6902	5.71416	4.96224	6.94085	10.0011	3.23492	7.31738	8.59636	0.708355	5.05448	8.979	5.9304	6.43269	7.08223	1.49071	2.69958	8.08314	10.9724	9.86824	6.63165	2.12328	6.34982	6.76596	8.10439	8.52155	8.11233	5.1674	6.57448	8.14384	9.03699	11.3007	7.62006	8.20101	11.3612	7.84403	7.2613	6.57362	6.71538	8.03754	7.30102	6.58492	9.32156	13.6451	5.63568	4.11736	6.29172
TCGA-CJ-4884-01A	1759	0	8.42364	11.4327	5.54202	5.67168	6.05359	9.61713	6.22807	8.14861	9.44135	1.77023	4.09718	8.93796	8.53233	7.77052	7.93632	1.42076	3.78296	7.96815	10.8917	9.99677	7.88224	2.80107	6.30189	6.86307	8.01876	7.7652	8.29036	5.34555	6.52783	8.24106	8.82146	10.4576	7.36598	6.70849	10.2969	9.57833	6.97902	6.75504	7.29043	8.49986	7.24623	6.66848	10.215	13.5098	8.19262	4.65554	6.50483
TCGA-BP-4331-01A	2454	1	8.75065	12.0363	5.58171	4.91613	5.82907	10.409	3.17539	7.64596	7.48372	2.5759	5.90235	9.34506	8.49009	6.10655	6.75834	2.5564	3.54866	8.80251	10.9734	9.88965	6.81332	2.71523	7.16834	6.69689	7.70017	7.81783	8.57555	5.88819	6.6488	8.63903	9.65037	10.0897	8.08389	7.05399	10.8421	10.0918	7.51728	6.67488	7.56154	8.47972	7.83907	7.35832	10.1756	13.5714	7.60896	4.1376	6.36842
TCGA-DV-5575-01A	1729	0	7.95694	11.8581	5.84138	4.90247	6.00756	10.126	3.88315	7.712	6.34498	1.17184	5.80471	9.05518	8.78827	6.17842	7.26002	0.547118	3.24223	8.14677	10.0259	9.83638	7.20702	1.58317	6.54006	6.54088	7.41838	7.56363	8.6585	5.76547	6.24443	8.34159	9.34358	9.96806	7.57301	6.6034	10.0017	8.84715	6.59943	6.51133	7.23391	8.42425	7.6841	7.09946	10.1944	13.2363	7.56151	3.50405	5.30132
TCGA-DV-5569-01A	355	0	8.28157	12.0445	5.37508	5.70847	5.84463	10.4149	3.77215	8.37351	7.77396	1.37126	6.30783	9.10893	9.46008	5.74204	6.21437	1.0888	2.85566	8.3106	10.5776	10.184	6.96693	1.75739	6.69519	6.50453	7.58907	7.5677	8.79771	5.69041	6.454	9.3335	9.44342	9.0534	7.55429	6.78322	10.3026	9.44057	6.96146	6.91398	7.27443	8.21089	7.92398	7.21366	9.86065	13.7099	7.8846	3.509	5.43444
TCGA-CJ-5675-01A	3936	0	8.35939	12.222	6.06781	5.55123	5.93812	10.5886	1.28165	7.86029	9.33362	1.10953	5.3569	9.54616	8.83355	6.86603	6.59251	0.285491	3.78893	9.12263	9.52213	10.1281	6.95061	1.07163	7.1588	7.38443	7.9819	7.94519	9.23138	6.18179	6.99415	9.01592	9.82769	10.7107	8.97372	7.43234	11.0341	12.4049	7.46141	6.94146	7.58169	8.65269	8.09219	7.29065	9.78298	13.8288	7.89759	4.5318	6.68948
TCGA-B8-A54K-01A	469	0	8.67809	10.9473	5.31467	5.50885	5.81728	10.1103	2.91593	7.91945	3.54122	2.11866	7.09432	9.30937	9.82678	4.28272	6.07051	1.85139	4.15754	9.0395	12.1028	9.47085	6.11958	2.74912	6.38097	6.19638	8.2216	7.60612	8.6604	5.74514	6.52966	9.325	9.57857	9.49377	7.26392	6.70141	11.1014	9.1271	6.17947	6.08457	7.03077	7.96506	7.34017	7.12335	8.96319	12.106	4.07073	2.24067	0.396857
TCGA-BP-4170-01A	2343	1	7.77786	11.7886	6.00984	5.77799	5.66796	9.76054	2.39449	7.79655	8.35282	1.08752	3.21248	8.83275	8.42839	5.40073	6.68608	0.659312	3.23415	8.21268	10.4446	9.56898	7.20615	1.38557	6.3763	6.48389	7.94221	7.29239	8.3728	5.85421	6.26403	7.95437	8.91323	9.0785	7.5851	6.38556	10.1302	9.30578	6.63362	6.45319	7.51658	8.33874	7.34368	7.62828	10.9819	13.0182	7.28723	3.99466	6.19098
TCGA-AK-3425-01A	3343	0	7.64066	12.0528	6.62754	5.70759	5.91693	9.96927	1.68797	8.37454	10.4499	1.52825	3.54166	9.3381	9.26715	5.87069	6.40441	0.471379	4.10737	9.04617	10.062	10.5494	6.43796	3.40049	6.73546	7.05558	7.55617	8.33007	8.72395	5.953	6.52294	8.58613	9.96949	8.23913	8.32977	6.88241	11.6995	9.42222	7.63254	7.08914	7.62469	8.2303	7.70938	7.56704	10.9472	14.9082	6.43168	4.72483	6.12111
TCGA-3Z-A93Z-01A	385	0	8.44906	11.8031	6.36419	5.92881	5.8148	10.0977	2.09796	7.98789	6.46432	2.34031	6.22828	9.7414	8.7793	6.13229	7.91342	0.935338	4.43656	9.04545	10.0988	10.1782	6.87439	2.44769	7.26147	7.17057	8.39459	7.94359	9.03313	6.30011	6.7398	9.38068	9.81848	9.86168	8.39518	7.37314	10.9362	8.98046	7.47957	7.15586	7.75499	8.49619	8.59161	7.9689	10.0279	13.218	7.74733	3.77049	5.44337
TCGA-DV-A4W0-01A	2470	0	8.37087	11.3995	6.23299	6.64459	5.7536	10.3202	2.69571	8.86281	7.81121	1.74483	4.21442	9.86838	9.21176	4.91824	8.03569	1.59639	1.95713	8.07907	10.5972	9.55038	8.07212	2.51719	6.56702	6.12749	7.4143	7.32611	8.2765	5.61229	6.57793	9.25864	9.23272	9.95305	7.11837	6.46876	10.508	7.99351	6.47622	6.35223	7.07294	8.20865	7.52523	6.65913	9.55103	13.2649	7.26094	3.55363	6.52341
TCGA-B8-5545-01A	1525	0	7.25126	12.1642	6.2879	5.67404	6.00065	9.97105	3.70386	8.59754	6.68457	0.669021	5.78516	8.8594	9.69572	5.97633	6.46678	0.518363	3.47392	8.41425	10.9629	9.95661	6.85671	1.76852	6.66891	6.62481	7.53564	7.32815	8.50109	5.78485	6.24439	8.36489	9.2293	8.64536	8.29205	7.03338	10.7537	8.77379	7.14178	6.53613	7.32149	8.19052	7.55996	7.34938	9.7334	13.8732	7.69502	3.28979	5.4602
TCGA-CJ-4639-01A	3229	0	8.26572	11.536	5.90333	6.26221	5.90137	9.94909	3.96928	7.57308	5.89011	2.12103	6.88232	8.72916	8.93516	5.26641	5.57549	2.11696	2.64438	7.59888	10.5157	9.58624	7.31851	1.36544	6.65552	6.30317	7.48642	7.2244	7.82581	6.08989	5.87807	8.80473	8.87004	9.5857	6.85164	6.46524	10.3147	9.70277	6.15615	6.72473	7.03781	8.27343	7.2528	6.91394	9.87025	12.6689	7.81119	3.2677	5.8835
TCGA-B8-4146-01B	511	0	6.71862	10.8011	6.71961	6.84498	6.22895	7.89288	3.15948	9.44119	6.7946	0.26999	5.47956	7.21827	6.75179	7.43893	2.04637	0.45163	1.46833	5.74739	11.853	8.23112	6.07638	0.161748	4.44332	5.03284	6.1264	6.29956	6.80513	5.96716	6.38402	8.14338	7.13064	8.59786	5.97185	5.49122	8.32564	9.7804	4.20417	6.4181	6.83484	7.22892	5.4218	5.29358	8.65768	12.0354	5.5554	1.90957	6.91247
TCGA-BP-5195-01A	749	0	7.84159	11.8584	6.40189	5.37186	5.3071	9.77382	2.15365	8.52322	6.0616	1.57234	3.4451	9.11096	9.09478	5.02514	5.79469	0.615073	3.73837	8.0638	10.8471	9.34454	7.40549	1.90514	6.3147	5.95289	7.23365	7.24105	8.52542	5.73551	6.17935	7.96264	9.00658	9.43088	7.60604	6.92232	11.219	8.89673	6.4745	6.51872	7.42584	7.9486	7.42015	6.82556	9.61836	13.0956	6.49594	3.50564	5.91589
TCGA-DV-5567-01A	2004	0	8.2635	11.8256	5.22896	5.58371	5.78966	10.3529	4.19396	7.51859	5.58918	0.994697	6.60355	9.39348	9.74903	3.99929	6.60696	0.565785	3.90325	8.75296	12.3152	9.80899	6.06504	3.79451	6.48142	6.01994	8.05902	7.66305	8.74078	5.80731	6.41721	8.90958	9.79969	8.61821	8.00569	6.42299	11.132	10.526	6.52526	6.32795	7.35367	7.94952	7.46887	7.46941	9.43202	12.5634	3.09894	2.72186	0.352797
TCGA-CZ-4854-01A	1404	1	8.06627	11.0825	6.72876	5.32502	5.51569	9.53699	2.16136	7.83177	7.61244	2.04728	5.34764	9.08608	9.03238	6.63618	8.7565	1.73631	5.03997	8.08142	10.3626	9.95943	7.13683	2.09262	6.50732	7.02361	7.87882	7.44055	8.60493	5.79599	5.86398	8.59801	8.39255	10.1212	8.12064	6.79918	10.3525	9.4217	6.2192	6.70717	7.39452	7.20488	7.86438	7.22829	9.78796	13.644	6.80161	4.1202	5.60317
TCGA-BP-4340-01A	562	1	9.62255	11.5838	6.65121	6.62742	6.51866	9.80769	5.29948	9.17599	5.73041	2.20574	6.91849	8.69986	6.78535	6.21134	5.67565	2.16065	4.52249	7.79132	11.1187	9.41948	7.83308	1.9554	6.58024	6.69879	8.72091	7.52912	8.52545	6.46121	6.97724	8.34631	8.94081	10.1218	6.54319	7.16241	10.2545	9.50834	6.41674	7.61897	7.06662	8.56016	7.40885	7.3109	10.4837	12.4904	8.52458	4.27624	7.83326
TCGA-B0-4844-01A	313	1	8.43905	12.0725	6.89268	5.36934	5.30618	9.8457	3.08071	8.02817	7.96798	1.83787	3.40269	10.4394	9.66123	5.31364	8.29576	1.35569	3.40151	8.9081	9.8921	9.9267	8.19136	3.25181	7.39409	6.77685	7.65834	7.95468	8.97001	5.2744	6.67858	8.16144	9.40428	10.9836	8.16249	6.75793	10.1648	10.5804	6.4615	6.73172	7.14395	7.22674	8.24339	7.07056	10.0891	13.3377	7.83478	4.00993	6.54462
TCGA-BP-4774-01A	1885	0	8.85654	12.1036	5.60534	5.98736	5.71674	9.96126	4.18231	7.67296	5.61734	2.35862	4.08698	9.22361	7.72173	5.75726	4.39629	1.31738	3.33685	8.07297	9.07856	9.65954	6.37105	1.47416	6.58996	6.27979	7.82985	7.52173	8.47993	5.20436	6.27533	8.19656	9.30186	10.5364	7.11453	6.24743	9.50155	9.02389	6.50115	6.4413	7.58696	7.65531	7.67552	6.91583	9.4754	12.4768	7.13926	3.01636	5.96859
TCGA-B8-A54D-01A	830	0	8.59122	10.9675	5.90071	5.78557	6.01796	9.10403	0.689284	7.28362	8.87885	2.86749	5.39868	9.07394	8.28957	6.45498	7.77827	2.53009	3.56991	7.74489	10.4476	9.20887	6.65989	1.20046	6.29333	6.01459	7.94047	7.38488	8.22115	4.81395	6.63841	8.39664	8.81963	9.86543	7.72015	6.73855	10.5326	9.21727	6.95996	6.3988	6.45769	8.28637	6.76592	6.12162	8.73007	13.0432	7.65227	3.78472	6.35321
TCGA-BP-5190-01A	1011	0	7.87475	10.8998	5.78437	5.85583	6.36039	9.43986	1.36368	6.72989	6.73763	1.87339	2.62538	9.28123	7.54882	5.5582	7.02384	0.742712	3.51993	8.11593	10.0513	8.91381	7.67094	1.91904	6.38809	6.26337	7.61845	7.8555	8.59564	4.90976	6.48244	7.71175	8.77883	11.1471	7.46338	6.65594	9.53617	11.7818	5.95421	6.10349	7.04207	7.94394	7.18845	6.58386	8.76439	12.866	7.06938	4.0875	7.2831
TCGA-B8-A54J-01A	528	0	8.42823	11.9869	5.97525	6.00295	6.12286	9.9637	2.07683	7.9857	6.94873	2.14579	5.62952	9.57624	8.04077	5.47214	6.73244	1.21122	3.27545	8.97368	9.72269	10.0852	7.56773	2.1566	7.24428	6.76546	8.14798	7.74717	8.70766	5.47587	6.52471	8.63219	9.47635	9.8293	8.06923	6.82154	9.88784	9.83383	7.14127	6.64718	7.61964	8.13345	7.91245	7.60105	9.74281	12.7944	8.0757	3.62951	5.71217
TCGA-CJ-4635-01A	1416	0	8.05239	11.5428	7.18364	5.08863	5.49374	9.24848	2.55911	7.37036	9.17257	1.7837	4.69785	8.65745	8.17533	5.70328	4.4727	2.5159	4.07114	8.01017	9.10184	9.28172	8.12403	1.60298	6.22268	6.02968	7.39385	6.76945	8.05247	5.55769	5.7495	8.24588	8.94664	8.83144	7.38097	6.85717	12.0079	8.06772	6.5023	6.57466	6.66479	7.16582	7.60936	7.09103	10.3154	13.7055	6.16866	3.77605	6.30484
TCGA-AS-3777-01A	1238	0	5.74819	10.6841	6.68803	4.61732	6.76298	8.58397	1.07693	4.71777	11.6894	0.858263	5.08075	9.20865	6.61278	7.49382	2.24888	0.569446	0.51606	7.30076	8.18226	9.30318	7.24101	1.40372	6.57446	6.64485	8.00203	8.88242	9.19907	5.71223	7.78119	9.10387	10.1695	8.8599	6.98212	6.86186	10.552	0.866742	3.32907	6.89489	6.77047	8.18114	6.82903	7.28008	9.06862	13.0661	2.39453	3.7135	5.53927
TCGA-AK-3443-01A	1423	0	7.79501	11.4929	6.56905	4.50271	5.34542	8.98134	2.21635	6.52598	3.34786	0.919093	0.57593	10.8631	4.01756	7.63066	0.910845	0.447116	0.261287	6.31366	10.3738	9.20921	4.85044	0.838353	6.80566	6.38798	9.11292	8.75134	9.01967	6.82413	7.48912	9.02752	10.2912	4.51115	6.48992	7.09492	11.3068	0.769425	4.82212	7.11734	5.9578	7.59242	6.49066	7.22989	8.94497	11.8999	1.90061	2.31273	0.149251
TCGA-CW-6093-01A	3146	0	7.6052	12.2559	5.53415	5.46878	5.63301	9.88046	2.14231	7.54677	5.34352	0.900889	5.57679	8.86976	8.89381	5.47014	5.82883	0.755679	2.28737	7.9829	10.1406	9.63736	6.97544	0.89301	6.17503	6.4553	6.94505	7.08303	8.15379	6.01254	5.97637	8.24772	8.70547	10.0037	6.64308	6.47313	9.50714	8.14225	5.53437	6.4868	7.31124	7.94705	7.50362	7.33648	9.67307	12.592	5.73045	2.98206	5.65696
TCGA-BP-5182-01A	1165	0	7.1932	12.4436	5.74623	5.70963	5.84602	9.72913	2.39825	7.1057	9.38618	1.2709	4.49107	8.81623	8.15624	5.74325	7.12748	3.53414	2.20963	8.33017	10.6924	10.2321	7.13057	0.934339	6.45902	6.07633	7.34083	7.52075	8.59569	5.92279	6.15334	7.94374	9.16787	9.30981	8.23459	7.84952	12.1906	8.69991	7.13647	6.79393	6.88417	8.29807	7.6509	6.99875	10.1	15.1669	7.04364	4.27872	5.78975
TCGA-B0-4813-01A	18	1	7.03638	11.6697	5.13977	3.73495	2.76107	9.99439	1.78008	6.48844	5.60306	2.41277	0.903375	9.12465	8.72995	4.65446	7.88495	1.62382	5.68194	8.13518	9.79224	9.64249	5.93812	1.37377	6.97352	6.9227	8.83524	7.92317	9.25043	5.5654	6.86174	8.56087	8.95136	8.96236	8.18737	5.95407	8.6323	1.99284	7.03209	6.37557	6.90112	6.99335	6.72544	6.88366	8.42409	11.98	6.58338	1.98802	0.387555
TCGA-BP-5000-01A	563	0	7.83984	11.7585	5.28417	4.48626	5.65381	9.39867	1.93036	7.28684	6.85273	1.83928	4.36964	9.5208	8.64497	5.4553	7.75384	0.794713	3.25465	8.3998	9.81588	9.43328	6.55651	4.192	6.70976	5.66931	7.73635	7.77047	8.81208	4.68276	6.13149	7.87344	9.23202	9.34858	7.8663	6.44413	9.88606	9.41809	6.85733	5.693	6.82083	7.75114	7.54304	6.53537	8.60825	12.3845	7.37135	2.89233	5.96785
TCGA-A3-3323-01A	1106	0	8.36357	11.2229	6.14476	5.51668	5.44227	9.67217	2.70686	8.61025	8.10014	1.74423	4.44392	8.56205	9.0772	4.44288	6.2069	2.4405	3.85944	7.79056	10.588	8.94466	6.90467	3.14748	6.15841	5.90456	7.23672	6.92676	8.01453	5.4675	5.68232	7.92217	8.67389	8.26958	7.28013	6.86505	10.7703	8.57784	6.20105	6.00269	6.60371	7.74968	7.23467	6.61749	9.79519	12.957	6.20411	2.85584	5.92722
TCGA-A3-3322-01A	1478	0	8.29607	10.7291	5.65157	5.47797	5.18798	9.48544	1.54175	7.51842	6.24791	1.75587	1.03194	9.0652	7.28419	5.40482	6.35721	1.49376	3.12115	7.62386	9.97465	8.80704	7.2547	0.473118	5.79473	5.72545	7.04108	6.68522	7.85621	5.26541	5.509	8.20502	8.56227	8.74056	6.70462	6.41842	10.0393	8.72064	5.68768	5.56553	6.59285	7.63734	7.02539	7.06101	9.16692	12.4948	6.79686	3.06617	5.53407
TCGA-CJ-5672-01A	1972	1	8.16181	11.7957	5.79293	5.4785	5.91313	10.6124	2.82912	8.24542	8.34872	1.36856	5.686	9.33796	8.71097	6.23238	7.38888	0.666321	4.06073	8.25214	10.4171	9.63779	6.76403	4.12028	6.77133	6.328	8.4087	7.58686	8.90218	5.51912	6.44282	8.34253	9.53636	9.82926	8.48545	6.6392	10.7191	10.0475	7.96528	6.5317	7.05993	8.88522	7.43932	7.35494	9.06925	13.6493	7.69047	3.51781	6.12905
TCGA-BP-4960-01A	2172	0	8.34747	11.3016	5.78165	4.55175	4.88971	9.14379	2.00863	6.58122	6.46125	2.67258	4.58183	8.69344	7.77186	4.80369	7.23428	1.28194	3.42054	8.01042	9.22591	9.43738	7.04397	1.72969	6.20341	5.92342	7.06601	7.14298	8.15836	4.31305	5.67845	7.77042	8.37367	9.2107	7.33354	6.33827	9.53398	7.74582	6.24435	5.4668	6.39838	6.91564	7.23061	6.60166	8.85019	12.5761	6.18734	1.70128	4.94071
TCGA-B2-4098-01A	51	1	7.2392	11.4343	5.20213	5.09823	5.07008	9.61761	2.22618	6.65693	7.85063	1.47856	3.79217	8.54652	5.9189	6.21073	6.31284	1.6084	2.84546	7.7955	10.8052	9.65991	6.35799	1.91672	5.7474	5.91928	7.70295	7.11567	8.37687	5.39753	6.57621	7.80391	8.39174	12.0658	7.16149	7.04946	11.1222	8.13525	6.8837	6.56789	6.50071	8.04777	6.59103	5.95185	10.0747	14.4353	2.20349	2.59023	5.04352
TCGA-BP-4781-01A	2080	0	7.43056	12.1714	5.85397	5.10514	5.61225	9.99564	1.94233	8.06438	9.05533	1.16697	5.75133	8.76978	8.77252	5.81943	7.00094	0.629467	4.17687	8.05474	10.376	9.93006	6.66028	1.93537	6.27388	6.11946	7.78132	7.26968	8.28962	5.99903	6.0221	9.29986	9.04168	9.26106	8.13009	6.63026	10.6506	9.54794	7.2808	6.84588	7.23399	7.93167	7.47117	7.20596	10.3291	13.9557	7.12325	4.03805	4.72239
TCGA-B0-5399-01A	1411	0	8.08338	11.6336	6.65371	6.20197	6.62583	10.5508	6.78995	8.59126	6.771	1.56191	4.65701	9.40505	7.97373	6.32087	7.21685	1.22625	3.9165	8.40108	9.77065	9.7438	7.00589	1.4859	7.04861	6.49517	7.71623	7.81926	8.62238	5.26209	6.2333	8.48132	9.3178	9.48145	8.02016	6.94959	9.80188	9.46574	6.37284	6.7137	6.99108	8.69168	8.00617	6.95336	9.98928	13.4099	7.75962	3.76898	6.52334
TCGA-B8-5549-01A	194	0	8.1253	11.4068	6.53477	6.31613	5.29173	10.4411	3.97662	8.85851	7.05312	1.38989	5.90041	9.15455	9.27855	5.31868	5.07023	0.929454	3.4126	8.08172	10.7915	9.74486	8.11526	2.37966	6.70295	6.46455	7.68166	7.37853	8.65375	5.83959	6.31263	8.58757	9.30714	9.657	7.79321	6.71324	11.1792	8.41609	6.36117	6.34467	6.82703	7.84768	7.74347	7.05499	9.77105	13.4642	7.99354	3.27561	7.13332
TCGA-BP-4798-01A	334	1	7.1975	11.9997	5.0734	4.84161	5.2708	9.68263	4.39672	7.28547	7.18539	2.22101	2.7915	8.9089	10.1043	6.7146	6.14012	1.344	4.00147	7.99232	10.0873	9.29544	5.78868	0.596279	6.46769	5.64205	7.19671	6.83551	8.22956	5.06212	5.81209	7.30337	8.29209	8.64839	8.83196	6.63422	9.21835	8.6925	7.4689	6.39402	6.96672	7.59556	6.88095	6.91781	10.4033	13.3367	6.50485	2.44985	4.23351
TCGA-B2-3923-01A	992	0	6.33805	10.6065	5.12306	3.12502	4.17588	9.04877	0.53434	4.78719	4.05446	1.06128	6.35552	10.6042	4.24729	7.62714	0.979219	0.374638	0.33174	6.32567	8.24764	9.74641	5.88569	1.0317	6.54992	6.9018	8.41638	8.77257	9.14888	5.64648	8.12545	9.38426	10.0591	6.89811	7.22969	6.51285	11.2547	1.92348	3.05762	6.40637	6.48219	6.9454	6.35824	7.09932	8.15449	11.3712	1.32979	1.14266	0.0564269
TCGA-CW-5585-01A	2609	0	8.2051	11.6859	6.36586	5.47235	6.36876	10.4015	4.17601	8.39739	3.63261	1.34837	6.82028	9.85334	7.60402	6.20751	7.55375	0.671352	2.90796	9.11345	9.82744	10.0473	7.95517	1.48712	7.11359	7.15815	7.95715	7.86634	8.75454	5.78744	6.19334	8.61095	9.62066	10.2615	7.72966	6.70729	10.3082	10.3297	6.66933	6.39222	7.66451	8.31347	8.17288	7.6671	10.6131	13.0204	8.43292	4.69795	6.75694
TCGA-EU-5906-01A	206	0	8.26748	12.0716	6.29554	6.40922	6.13698	10.1256	3.03098	8.31559	8.01847	0.728898	6.03998	9.37978	7.72488	5.75135	4.68862	1.30456	2.65952	8.26989	10.6438	9.71778	7.76146	2.03763	6.7393	6.63402	7.65716	7.45812	8.38263	5.81233	6.27085	8.5325	9.5011	8.98718	7.71123	6.93108	10.4792	9.99621	6.26931	6.70813	7.48341	8.58773	7.72821	7.15651	10.1656	13.3885	7.81223	4.01817	6.83928
TCGA-B0-5096-01A	68	1	6.98468	12.1638	5.7007	5.04423	3.81479	10.3172	3.13794	8.98228	7.80819	0.59548	4.44917	8.88657	9.66805	7.39484	5.15165	0.340499	4.1937	8.88282	10.644	9.91349	5.02456	2.27186	6.14775	6.01153	8.36128	7.76943	8.72514	6.02716	6.86032	8.75543	9.51836	8.48394	7.20042	6.9078	10.755	7.69528	7.08931	7.18389	7.38486	8.52632	7.18305	7.34428	10.0928	13.6019	6.07996	2.35033	0.155857
TCGA-BP-4158-01A	3377	0	8.27995	10.5426	5.03254	5.6938	4.96014	9.12541	2.45785	7.42574	7.35934	1.81785	1.4982	8.91532	7.03175	5.50609	6.04051	1.86467	3.22554	7.94745	9.65885	9.22808	6.94622	0.789089	5.86322	6.07688	7.56321	6.87465	8.05715	5.44556	5.67927	8.55347	8.7299	8.53349	6.62375	6.20368	9.49891	9.41404	5.69027	6.05049	6.72462	7.64683	7.19876	7.36621	8.85664	12.3592	6.40145	3.13314	5.67366
TCGA-BP-4762-01A	1343	1	7.60608	11.9598	6.06703	5.89551	5.41077	9.81079	2.14622	7.4161	6.46574	2.18812	4.97833	9.06709	8.79187	6.15194	6.81375	1.77924	2.11886	8.46334	11.023	10.3175	7.02996	1.70037	6.65212	6.54378	7.94813	7.46431	8.59967	6.30982	6.20901	8.63455	9.32963	9.04751	8.23443	6.48176	10.4408	9.75669	7.40647	6.5253	7.64456	8.21987	7.64835	7.31311	10.1374	13.7946	7.00163	3.58972	5.8701
TCGA-BP-5189-01A	822	1	7.91999	11.6523	6.14499	5.61832	5.69733	10.0649	5.04215	8.19532	6.95469	1.1419	4.41073	8.80294	9.01536	4.64819	4.51174	1.04206	3.54754	8.53946	11.1932	9.60823	7.34892	2.71487	6.53286	6.19933	7.01836	7.22205	8.38368	5.90681	6.19698	7.91159	8.87128	10.3986	7.18675	7.00608	11.0355	10.036	6.35327	6.48801	7.19626	7.90683	7.45867	7.04466	10.4985	13.129	5.90522	2.97215	6.452
TCGA-BP-4961-01A	1935	0	7.8651	11.6725	6.0554	5.81772	5.70834	9.88602	4.55829	7.59651	6.23142	1.74205	6.32022	8.80302	7.81737	4.775	6.95843	1.50418	2.5451	8.10009	10.51	9.53585	7.70132	0.787325	6.52331	6.0582	7.08956	7.09769	8.34832	5.76716	5.77765	8.63018	8.7853	9.6612	7.65227	6.36097	9.84649	8.33268	6.19031	6.4897	7.1049	7.68454	7.61707	7.23199	9.7069	12.6699	6.29357	2.71697	5.82537
TCGA-B0-5701-01A	2461	0	7.81356	11.6733	6.6491	6.47302	5.20146	10.5231	4.69197	8.32041	8.32819	1.16595	5.76022	9.77223	6.60432	6.00739	6.75821	2.53539	4.14894	8.85791	11.1654	10.021	7.2724	3.66926	6.91171	6.53286	8.30273	8.22879	8.84539	5.80264	6.81952	9.41807	9.5286	11.0767	8.29319	8.03838	10.9428	9.82012	7.3623	7.35895	7.32708	8.59003	7.49009	7.41642	9.45523	13.4568	8.45935	3.71497	6.75422
TCGA-B2-5633-01A	963	0	7.67205	10.4877	5.19834	5.26618	4.75618	8.82534	4.47773	7.7137	7.21	0.943895	5.03066	7.69101	8.60956	4.65373	5.30201	0.674969	3.73786	7.97802	11.3443	9.44983	5.63794	1.39374	5.66948	6.10139	7.27473	6.42736	8.31495	5.50821	5.54891	7.6144	8.69098	7.543	7.04578	5.41154	10.0305	8.22868	6.48186	5.83518	7.06168	7.4826	7.13601	7.08919	8.33933	12.5768	5.89635	2.30221	5.10245
TCGA-BP-4759-01A	2372	0	7.12411	11.3103	4.98097	4.92518	5.02337	10.3719	4.1133	6.50971	7.35918	0.800683	4.79331	9.19471	8.40234	5.04071	6.49076	0.343892	3.93562	7.58307	9.37424	9.11444	5.64702	1.15684	6.14357	5.8489	7.98149	7.27946	8.75105	5.17475	5.88957	7.95538	8.84102	9.51915	6.92814	5.80304	9.79802	8.60669	6.0529	6.62507	7.29507	7.88923	6.96911	7.357	10.3717	13.2688	6.25326	3.29618	3.722
TCGA-B0-4693-01A	77	1	8.60337	11.4591	5.68723	5.59925	6.35808	10.1994	3.38437	7.65378	5.78248	2.16925	6.01887	8.87379	7.89299	6.41352	6.21377	1.73125	3.5424	7.91164	11.1967	9.94009	6.84445	1.13156	6.47252	6.89233	7.42804	7.6527	8.23125	5.62974	6.3576	8.38603	9.16626	9.68357	7.14953	6.23766	10.594	7.03208	6.52502	6.59938	7.19059	8.27626	7.26366	6.7334	9.76425	12.835	6.85895	3.47884	5.63159
TCGA-CZ-4857-01A	1432	1	7.96676	12.0754	5.95892	5.35607	5.6806	9.55987	3.47491	7.54177	7.93054	1.69894	5.10222	8.77649	8.81341	6.12746	7.37788	1.16664	4.48611	8.55039	10.6758	10.1212	6.99145	1.4013	6.24962	6.03622	7.49983	7.35576	8.0792	5.56304	5.46609	7.95711	8.67469	10.2664	7.86317	7.32356	9.73997	6.25473	7.22404	6.51	7.26685	7.23805	7.74741	7.29218	11.408	13.4816	8.02568	3.27605	5.19761
TCGA-CJ-5686-01A	2038	0	7.98089	11.6135	5.84508	6.08595	5.70467	9.96478	4.90284	7.66503	7.25673	0.849738	5.61372	8.98924	7.3131	5.89509	4.89615	1.50698	4.21435	8.45333	10.9705	9.60733	6.74606	2.52522	6.58946	6.86884	7.61425	7.27449	8.44697	5.73831	6.24747	8.92838	9.07552	11.5549	7.86586	6.61874	10.6406	10.7035	6.26528	6.57829	7.4848	8.54919	7.36417	7.00821	10.607	14.3214	6.75476	3.23505	6.82137
TCGA-CZ-5457-01A	2754	0	7.76688	11.2371	5.8132	6.27311	5.50119	9.21246	1.54597	8.35908	7.63006	0.642189	3.54928	9.04476	8.06002	5.75397	5.88109	0.397401	3.5079	8.01966	10.4416	9.44859	7.50963	1.35137	6.85227	6.15801	8.11452	6.97873	9.18009	6.54486	5.96674	9.19805	9.18384	9.70093	7.32847	6.48718	9.91507	9.6573	6.24601	6.75452	6.90153	7.6619	7.8111	7.44527	9.78435	13.9459	6.57748	3.24858	7.15338
TCGA-A3-3307-01A	1436	0	8.50721	11.7153	5.96548	6.36779	5.99244	10.1325	2.85774	8.75047	7.55411	1.49005	6.05311	8.93033	8.18915	6.34719	6.09964	1.46593	3.19768	7.92854	10.2839	9.77936	7.23672	1.25731	6.62079	6.75372	7.3239	7.65413	8.41464	5.77321	6.66781	8.28424	9.17347	9.74366	7.46732	6.57151	9.98139	9.05607	6.17133	7.07495	7.80387	8.38753	7.90779	7.14395	10.0837	12.8324	7.08011	4.00322	6.28146
TCGA-BP-4344-01A	1666	0	7.85326	11.6257	5.37809	5.40397	5.44169	9.21777	2.81523	7.54057	6.55244	1.70864	0.915252	8.25986	9.30337	4.46492	4.85103	1.52779	2.90487	7.95269	10.0072	9.5359	5.97319	1.28674	6.1125	6.23826	7.16377	7.06915	8.31332	5.71898	5.93217	8.51129	8.75014	8.74106	7.38566	5.90011	9.47637	8.3298	6.30848	6.62962	7.49811	7.63203	7.39828	7.15535	9.49489	12.5945	6.1416	3.11675	5.03978
TCGA-BP-4959-01A	2660	0	7.84963	11.4466	6.04245	4.80288	6.33135	10.1336	1.38554	8.1705	8.3506	0.641262	6.29858	9.51719	8.61388	6.65431	7.70518	1.18584	2.18649	8.06499	9.5383	9.79243	8.2698	1.99062	6.39278	6.61148	7.62841	8.30657	8.72595	5.69541	7.02626	8.67433	9.57788	9.47006	7.9074	7.67947	11.265	10.0337	7.19999	6.52428	6.72529	9.00085	7.6071	6.91102	9.39976	14.0033	7.83339	4.48647	6.1526
TCGA-AK-3458-01A	1168	0	8.63067	10.0975	6.43914	6.28061	5.95855	10.0176	1.82471	8.4883	7.56876	2.21156	6.80305	9.39593	8.11088	6.82067	9.37324	1.11923	4.06008	7.96469	10.8155	10.1284	6.87923	2.04541	7.58248	8.0146	9.37381	8.94437	9.53547	6.81494	7.90475	9.29348	9.96672	9.85633	7.65447	5.5381	9.47578	11.1136	7.18815	7.13974	6.9742	8.51474	8.27893	8.60226	9.20078	13.2935	6.96468	5.40362	7.29817
TCGA-MM-A564-01A	607	0	7.92156	10.788	5.06386	5.11201	4.06521	9.10047	2.07037	6.54894	6.32252	2.00367	3.88563	9.90996	8.78288	2.58534	1.81648	1.25012	4.60182	7.79352	9.42889	9.35579	4.41807	4.64546	6.33455	6.55645	8.53097	7.78816	8.97357	4.96419	6.38307	9.49167	9.20098	8.7772	6.9716	5.46768	8.52962	5.84859	5.89767	5.59425	6.9166	7.55691	7.30367	7.34796	7.56971	12.0991	4.39544	2.05469	4.51091
TCGA-A3-3343-01A	945	0	8.0965	11.283	6.12269	6.10173	5.53669	10.0734	1.42341	8.10763	8.03376	1.51327	5.05271	9.11995	8.73097	5.82413	5.86028	1.53564	3.07187	8.17244	10.907	9.53976	7.53487	0.956687	6.49888	6.68647	7.64386	7.22521	8.41494	5.8996	5.94321	8.26918	9.26926	9.78547	7.51086	6.99335	10.589	9.69846	6.33351	6.24225	6.91511	8.52441	7.44295	7.11779	9.94818	13.3584	7.13718	3.51216	6.52477
TCGA-CZ-5459-01A	1683	0	8.18968	10.8438	5.97037	5.66681	5.56863	10.2111	4.82332	7.36513	8.33248	1.642	5.04304	9.46097	8.7445	6.01072	7.37986	0.86878	4.1999	8.10874	10.5724	9.66115	6.54331	2.13176	6.75595	6.60174	7.8735	8.0195	9.07872	5.53632	6.60581	8.79952	9.56393	8.44369	7.61003	6.6688	10.3239	7.9276	6.79277	6.83008	6.9976	8.471	7.65873	7.12131	9.75996	13.4956	7.3603	3.6043	5.41161
TCGA-CW-5591-01A	2271	0	8.2596	11.9704	5.9068	5.58434	5.91708	9.1107	6.28556	7.36756	2.82278	0.642677	6.18763	9.42075	7.63368	7.54235	4.94124	0.689378	2.28323	9.17595	11.1945	9.95231	6.67687	2.04529	6.65425	6.85688	8.15665	7.96856	8.69341	6.1703	6.70385	8.70255	9.43699	10.611	7.73584	7.97892	11.3273	8.82125	7.43821	7.52633	7.31522	9.27806	8.21894	7.22963	9.804	13.2865	3.48763	3.52252	6.50661
TCGA-BP-4981-01A	1097	1	8.41693	11.3012	4.15533	4.93389	5.4369	10.0962	1.72705	7.74387	7.39247	2.68713	4.18826	9.03355	8.33453	4.73444	6.76226	1.17043	3.17886	8.08008	10.0555	9.23616	6.43904	3.39519	6.65205	6.0769	7.86472	7.48808	8.97933	4.4585	6.0538	8.01796	8.91942	10.2911	6.9384	6.0416	9.50292	9.68331	6.93597	5.72855	6.51369	7.57057	7.15211	6.25988	8.19047	12.1255	6.22064	2.30697	5.52207
TCGA-CZ-5467-01A	73	1	8.12502	11.8896	5.48277	5.38652	5.25071	11.008	2.83942	8.63868	9.23144	1.17939	6.87451	8.9832	9.34239	4.48826	6.07399	0.478585	2.10196	8.50192	11.1565	9.92617	6.75702	1.62738	6.6377	6.56746	7.86937	7.26829	8.7788	6.27203	6.09067	8.78148	9.25259	10.332	7.24756	6.64244	10.7324	8.02656	7.00757	6.88249	7.13254	7.95462	7.60656	7.34848	10.0565	12.9498	5.31611	2.93591	5.25069
TCGA-A3-A6NL-01A	689	0	8.28316	12.1032	5.82315	5.68985	5.64215	10.0918	2.77929	7.4897	7.38184	2.14885	6.15644	9.10528	9.31611	5.17408	6.75349	1.78009	3.69205	8.53857	10.3152	10.0608	6.83143	1.5905	7.01822	6.46938	7.92919	7.35071	8.55986	5.54417	6.24712	9.04735	9.27691	8.70193	7.8864	6.71325	10.2773	9.67443	7.09247	6.55601	7.33094	8.13339	7.76855	7.51725	9.88725	12.9901	7.83179	3.15747	5.08382
TCGA-BP-4987-01A	1124	0	8.27346	11.2409	5.30976	4.81688	5.89599	9.7812	2.38833	7.62556	5.42381	1.70341	1.59985	8.8115	9.00835	5.43905	6.14948	1.22872	3.04621	8.32854	8.91368	9.43481	7.52384	0.764711	6.21553	6.30059	7.44327	7.16552	8.16246	5.89197	5.82906	8.2008	9.03225	10.1576	7.11441	6.57176	9.73171	8.92389	6.53584	5.98095	6.82919	8.135	7.48023	7.73504	10.453	12.9326	6.99807	3.46786	6.12129
TCGA-BP-4993-01A	177	0	7.72897	12.1515	5.3826	4.6816	5.61836	9.64278	2.68074	7.30319	7.27996	1.69865	4.23107	9.12302	8.59759	5.573	6.49952	0.956482	2.87731	8.55135	9.98134	9.80883	6.45459	1.26575	6.6792	6.32778	7.87443	7.56481	8.74631	5.38142	6.07041	7.87219	9.02639	9.87915	7.44823	6.74695	10.0061	9.34708	6.5536	6.22044	7.31135	8.00096	7.6276	7.01301	9.55207	12.8437	6.54602	3.2007	5.1989
TCGA-B0-4713-01A	202	1	8.54311	11.0908	6.03549	6.54805	6.297	9.70175	1.28707	8.35143	5.99401	2.03051	4.42034	8.69491	6.18836	5.11007	7.59816	3.09127	3.57381	8.17476	10.3106	9.76575	7.7316	3.42316	6.40802	6.98612	7.86959	8.24014	8.24402	5.43899	6.29219	9.02001	8.721	10.3938	6.77497	7.36738	10.1683	10.9246	6.68809	7.31652	7.34553	8.94239	7.50653	6.72814	8.81719	13.0756	8.395	4.6488	7.09009
TCGA-CJ-4886-01A	1952	0	7.72034	11.9643	5.93382	5.92379	6.03655	9.90127	4.73513	7.703	7.57824	1.17235	6.66761	8.84471	9.16159	5.55944	6.281	1.00558	2.71206	8.0637	10.5705	9.88026	7.31192	1.04272	6.62667	6.65945	8.00202	7.33889	8.53542	5.84643	6.32163	8.50245	9.16921	9.09354	7.71081	6.60539	9.97863	9.7814	6.76709	6.59483	7.12425	8.25321	7.51856	7.12914	10.2005	13.0386	7.59851	3.54425	5.75737
TCGA-CJ-4870-01A	1498	0	7.63597	11.6416	5.71042	6.12796	5.5969	10.1274	2.45635	7.51283	8.03981	1.45943	4.98862	9.41126	7.51062	5.01455	6.61637	0.477278	1.52144	8.73199	10.1734	10.0533	6.3274	1.95004	6.84575	6.4896	7.87528	7.69845	8.73553	6.34456	6.24497	8.85051	9.41367	9.75901	7.37842	6.53455	10.3432	8.40069	7.12947	6.16485	7.55857	8.39545	7.80305	7.29355	9.98792	13.3254	7.40196	3.66559	5.91178
TCGA-BP-4166-01A	13	0	6.63084	11.7681	6.09243	4.94884	4.4262	9.94763	2.88721	8.13714	6.62126	1.1701	6.07908	9.10553	8.22271	3.78885	2.97959	0.478057	2.82247	7.29121	10.7178	9.38521	6.70157	1.50689	6.37888	6.02533	8.15151	7.40926	8.85493	6.33304	6.89943	8.39362	8.80584	9.34826	7.17782	5.89843	10.1179	6.81721	6.20675	6.71653	7.05322	7.03114	6.99897	7.50207	8.84954	13.1547	5.83184	3.14119	4.96534
TCGA-BP-4970-01A	433	0	7.29751	12.205	5.54647	5.6936	5.17258	9.86658	3.82999	7.58925	5.80697	1.15349	4.88591	8.80051	8.54155	6.13882	6.88819	1.09115	2.98892	8.81235	11.7656	9.83525	6.59646	1.33508	6.57778	6.06314	6.91973	7.15445	8.35733	5.60819	5.99913	7.96737	8.75086	10.0254	8.24205	6.80397	10.2123	8.76631	7.09165	6.09186	7.42918	7.78616	7.58082	7.0314	9.53926	12.9765	7.07317	2.74914	6.23508
TCGA-CJ-4636-01A	1924	0	7.99463	11.6605	5.00758	5.32464	5.84021	9.75382	2.06769	7.76362	8.51073	1.61803	4.86997	8.59386	7.1265	6.96506	7.37873	1.3814	3.66323	7.7666	10.8103	10.0129	7.27502	2.25258	6.21567	6.0911	7.78625	7.58715	8.28255	5.02122	6.38075	8.54958	8.58945	9.76573	8.10898	6.79589	10.2722	8.8723	7.14345	6.84999	7.42098	7.81552	6.89822	6.594	9.20945	13.9727	7.52587	3.70831	5.06413
TCGA-BP-4761-01A	182	0	8.15997	10.892	6.96952	4.31218	5.82817	10.7538	1.37022	7.42078	6.56957	2.9238	5.1339	10.1874	10.1742	6.38781	9.94933	0.645611	3.84313	9.60192	10.027	9.99244	5.97873	6.43417	7.86635	7.36634	8.47506	8.04624	9.11432	5.26923	6.2397	8.3065	9.65374	11.6866	9.8518	7.75907	10.8212	10.611	7.96925	6.44387	7.11165	8.81832	8.42255	7.41062	9.62265	13.9934	8.97928	4.03411	5.65614
TCGA-T7-A92I-01A	356	0	7.99014	11.9308	8.16895	5.20318	7.08523	9.58947	7.97498	6.20337	7.84004	1.24307	7.18411	9.79967	5.98916	1.99581	1.08426	1.94632	3.20153	7.6372	11.8012	10.0739	6.55724	1.20793	7.39652	7.10062	7.74201	7.9824	8.68286	5.89904	7.42181	8.53512	9.76767	12.1043	7.76774	8.27632	10.8673	9.99937	6.8175	7.97816	7.41735	8.22639	7.74325	7.43686	9.71064	12.6944	4.42111	2.94025	5.88259
TCGA-B8-5162-01A	36	0	6.9926	12.2593	5.55347	4.35581	4.84974	8.92046	1.57764	5.94677	8.18848	0.691946	3.5192	8.03752	8.88787	4.62011	6.42191	0.365032	2.29095	7.56083	9.42844	9.55762	5.36895	1.14828	6.45803	5.82569	7.31189	6.76424	8.1566	5.41461	5.77319	7.40853	8.40238	8.64214	8.03938	6.87346	10.8752	6.62863	7.52101	6.499	6.85155	7.16764	6.774	6.37353	9.83357	14.5445	4.10962	2.64242	1.64761
TCGA-CJ-5677-01A	782	1	7.36122	12.2245	6.07648	6.31632	6.80826	10.3736	3.69891	7.97254	9.75136	1.59777	2.70967	10.08	8.54912	5.69544	8.3205	0.421563	4.04051	9.76442	11.0945	10.5801	7.22475	2.23265	7.11978	6.16711	8.21415	8.0715	9.11554	4.66118	6.67296	8.84032	9.52198	11.8163	8.33314	7.1647	10.1946	10.9629	7.97393	7.0672	8.14489	8.45378	7.86162	7.68067	10.1898	14.2307	8.58819	3.1413	6.06912
TCGA-B0-5703-01A	2246	0	7.93437	11.3893	5.93902	5.58163	5.47486	9.65191	1.89749	8.06782	7.0367	1.00042	2.26386	9.73642	7.60639	5.84729	6.93504	0.18687	3.1611	8.13509	10.2109	9.2008	7.18793	1.21316	6.36392	6.2226	7.08599	7.16329	8.21102	5.31737	5.57439	8.00353	9.07953	9.60225	7.16144	5.77354	9.90094	7.99936	6.68212	6.77959	6.75454	7.00316	7.60277	7.50372	9.31409	12.3943	7.52366	3.25335	5.5419
TCGA-B8-5551-01A	16	0	7.44551	12.5687	5.44425	4.94038	6.24258	10.0113	3.76662	8.48592	8.26092	1.47549	3.73651	7.92304	8.65346	6.45374	7.70878	0.607608	4.23424	8.26544	9.98813	10.3314	6.36004	3.02226	6.7464	6.38792	7.46743	7.49506	8.60349	5.42255	5.93219	8.03525	9.11957	7.51485	9.36403	8.37318	11.282	8.52595	8.10991	7.46376	7.53441	8.09795	7.81622	6.82172	10.0827	14.4163	7.63868	2.32601	1.21543
TCGA-B2-5635-01A	755	0	7.86467	11.2212	5.51182	4.85864	5.64133	9.28978	4.22622	7.87278	6.63695	1.24192	5.38633	8.39893	8.88643	5.59427	5.90968	0.915779	2.3356	8.21127	11.2545	9.4536	6.56116	1.2628	6.24107	5.62166	7.54487	7.04493	8.09679	4.96647	6.12098	8.1705	8.80784	8.90788	7.38645	5.99857	9.6367	8.90446	6.95341	6.1069	6.84452	7.68457	6.92321	6.76056	8.65663	12.4311	6.81023	2.28304	5.32438
TCGA-B0-5402-01A	1290	0	7.92458	10.7523	7.42033	5.41719	5.52785	10.2085	2.71623	7.4792	5.86509	1.22829	6.16272	8.35573	9.29977	5.89076	7.17006	0.894573	3.74087	8.27874	8.32881	9.55903	6.81282	2.97309	6.49608	7.20615	8.17081	7.66188	8.59414	6.00781	6.46502	9.04387	9.43853	9.41784	7.45212	5.90992	9.68609	9.31427	5.35218	7.16456	7.01365	7.57649	7.54748	7.47197	10.5121	13.1426	6.64463	3.8548	6.66928
TCGA-BP-5004-01A	1126	0	8.03713	11.522	5.67159	5.92909	4.33006	8.95472	5.11337	7.34135	6.13007	1.39284	6.19509	8.61959	6.61189	5.97325	7.18741	1.83721	3.44591	7.71201	10.9498	9.5491	7.85372	0.534703	6.59306	6.26067	7.33362	7.37228	8.43866	6.01148	6.45326	8.19504	8.71171	9.90714	7.13418	6.7606	10.1523	8.69345	6.66752	6.11413	6.95344	8.15597	7.4369	7.15938	9.46974	13.2138	7.71244	3.47214	6.88625
TCGA-BP-4765-01A	2184	0	8.33104	11.8452	6.01814	5.69071	5.62025	9.72838	2.46749	7.44551	5.6914	1.99502	6.22139	8.64145	8.12704	4.95063	5.3265	1.76912	2.69168	8.2363	10.4288	9.63268	7.21244	1.3342	6.38123	6.23958	7.48586	7.14687	8.34818	6.18278	6.13272	8.51958	8.97951	10.7794	7.01842	6.45824	9.78893	8.743	6.21546	6.37901	7.38463	8.19415	7.6291	7.15304	9.60123	12.7095	6.91632	2.76612	6.19361
TCGA-BP-5009-01A	1092	1	7.14899	11.5475	5.53702	5.08094	5.02982	9.10108	2.45812	8.16375	7.47914	1.52987	3.86157	8.02412	8.63883	6.11058	6.14216	0.970717	3.8681	8.25848	10.5092	9.75182	5.54548	2.63768	6.18993	6.13135	7.27141	7.35968	8.19191	4.85398	5.83003	8.41293	8.78009	9.02178	7.42211	6.30649	10.6648	8.05015	6.59456	6.13901	6.98361	7.29174	7.34089	6.83143	8.97731	12.6278	6.21718	2.83859	4.61258
TCGA-A3-3331-01A	1257	0	8.19955	11.5812	5.99037	5.79764	5.90824	9.38293	4.80308	8.62306	6.80542	1.36985	2.1732	8.67447	7.71702	5.87566	3.53599	1.54422	3.83897	7.6285	9.99094	9.29607	6.9316	1.46944	6.27182	6.36752	7.24479	6.87661	7.67852	5.41695	5.67422	8.07847	8.74039	9.01372	6.92786	6.58707	9.93753	9.8697	6.08445	6.24299	6.85181	7.19179	7.25293	6.68055	9.61755	12.6154	7.37949	3.54023	6.99672
TCGA-BP-4974-01A	211	1	8.49327	12.0145	5.74788	5.51778	5.40007	9.47614	5.52314	7.002	4.90561	2.60291	5.4502	8.40922	7.73609	5.17167	3.83716	2.34111	2.83271	7.70334	9.55211	9.34529	6.5862	1.43724	6.43077	6.48815	7.28777	7.00618	8.36135	5.53459	6.02751	8.30091	8.75677	7.92362	7.15748	6.24796	8.8685	8.6095	6.27753	6.57751	7.07744	7.81009	7.42286	7.12888	9.2038	12.6771	6.79539	2.40882	4.65986
TCGA-A3-3328-01A	1385	0	7.42468	11.8307	6.62826	4.61002	5.22728	9.6268	0.0963648	6.15935	4.65341	1.45571	7.40929	11.172	3.22737	8.43411	0.970482	0.439846	0.148249	6.97944	9.81356	10.0046	5.74069	1.23262	7.63668	7.3082	8.26194	9.0654	9.36574	5.2016	7.56709	9.69773	10.7155	4.25626	8.06568	6.61852	11.6937	4.29302	3.74531	5.51872	6.43108	7.6665	6.52034	7.73796	8.82142	12.0663	3.85213	3.53423	0.0338832
TCGA-B8-4153-01B	762	0	7.47674	11.4871	5.36972	5.71552	5.73171	9.97289	1.2686	8.04929	5.92248	1.21165	2.87655	9.24413	8.14993	5.65871	6.98794	0.625216	3.19986	8.22541	10.0848	9.51189	5.82513	1.55843	6.34075	6.13387	7.83198	7.96572	8.56615	4.60868	6.10153	8.10843	8.8941	9.20791	7.1432	6.20683	9.29591	8.86112	5.85272	6.10651	6.90928	7.99002	7.35861	6.34336	8.36987	12.2625	7.79571	2.66281	5.54258
TCGA-AK-3434-01A	2087	0	7.94154	11.495	5.40394	4.98526	6.10166	9.7948	1.74106	7.66701	7.04699	1.04875	3.2871	8.86219	8.29628	5.8719	7.19875	0.783368	3.06024	8.22605	9.3075	9.77757	6.5412	1.27735	6.63413	6.42845	8.04315	7.98946	8.87209	5.5869	6.59493	8.54354	9.10798	10.3929	7.69131	6.24907	9.7486	9.80285	6.25017	6.58108	6.96643	8.18106	7.34689	7.10996	9.49117	12.6833	6.6083	3.20787	6.20956
TCGA-CJ-6033-01A	224	1	7.49989	12.0296	6.01505	5.86192	4.94497	10.1945	2.29942	8.41956	7.14761	1.05376	5.40821	9.38054	9.93191	5.67633	6.64767	0.251172	3.83129	8.81281	11.6603	10.0788	5.7751	3.43919	7.23714	6.93895	8.1087	8.08054	9.21384	5.92458	6.52962	8.97101	9.6883	10.2337	8.53768	6.93208	11.0452	9.74194	7.34402	6.89922	7.97273	7.88163	7.83899	7.30122	10.0289	13.295	7.97743	3.13538	6.16992
TCGA-BP-4782-01A	354	0	8.15234	11.8183	6.43843	5.54286	6.54078	10.7085	3.76065	7.75381	8.91283	1.1809	5.33014	9.3047	8.2504	6.61782	7.51903	0.829693	3.5914	8.92218	11.4085	10.2822	7.65867	1.51576	6.81791	6.77976	7.67018	8.15569	8.5984	5.31677	6.46137	8.28262	9.25498	10.1499	8.29639	7.14667	10.8058	9.10655	7.08919	6.76764	7.49977	8.44791	7.75736	6.97652	10.0174	14.1677	7.70113	4.21816	6.7854
TCGA-CJ-4895-01A	1200	1	7.98882	12.0175	6.6028	4.7495	5.54893	9.71222	4.47684	7.72685	6.77162	1.32766	4.61698	9.47245	9.05767	3.60178	4.89025	2.10837	2.90001	9.12466	9.34018	9.87747	7.08276	1.79659	6.70861	6.69165	7.86593	7.28982	8.31766	5.76132	6.32695	8.05305	9.07305	10.1402	8.24798	7.85457	11.4988	8.8714	7.53453	7.04903	7.3769	8.46818	7.58067	6.81167	11.1457	13.7731	6.59964	3.51926	5.21707
TCGA-CJ-4640-01A	3480	0	7.76909	12.1757	6.84688	5.79947	6.29675	9.78292	2.28987	8.26097	8.7511	0.62519	6.00629	9.41984	8.46726	6.04713	8.27016	0.202519	3.96582	8.11162	10.4613	10.0849	7.41893	1.50309	6.82414	6.92679	8.75514	7.53161	9.37471	6.12139	7.27369	9.03134	9.59927	10.2179	8.99849	7.26002	10.6205	11.1199	7.32106	7.06554	7.34948	8.58627	7.48405	7.05582	9.84326	13.6091	7.98788	4.6156	6.21041
TCGA-BP-4343-01A	1912	1	6.77301	11.8203	6.96036	6.04826	5.00839	9.84367	1.8858	7.60703	9.1467	0.318334	6.28034	8.04575	7.39493	6.13296	7.34467	0.656011	3.78201	7.53444	10.4193	9.79562	7.18257	1.09669	6.30163	6.50881	8.39284	7.44305	8.83882	6.46535	7.36753	9.2618	8.82975	6.47869	8.17286	7.08985	10.5808	5.70332	6.5576	7.68276	8.13586	7.8243	7.87504	7.14181	9.80113	14.4841	7.67911	3.51435	4.7049
[truncated: 91 more columns]
