# Supplementary material for: Multi-omics analysis reveals key genes associated with clear cell renal cell carcinoma
Source: PeerJ. 2026 Apr 21;14:e21057. doi: 10.7717/peerj.21057 (PMC13108463; doi:10.7717/peerj.21057)
Supplement: Supplemental Information 3 [file peerj-14-21057-s003.zip › TCGAuniCox_gpr.txt]

gene	HR	HR.95L	HR.95H	pvalue
ACADVL	0.935184906590727	0.752461544374463	1.16227974180681	0.545742854471669
ACTB	1.50705970098021	1.0794346581933	2.10409117872871	0.0160014288001407
ADI1	0.787846868603036	0.620880570361382	0.999713500466493	0.0497250013489532
AIG1	0.647054413492198	0.534727931653803	0.782976518030101	7.64816861129565e-06
ALDH2	0.729807173154959	0.617547288792072	0.862474047987869	0.000218939374871041
ALDOA	0.845713814521641	0.666549103794146	1.0730370080786	0.167707268491268
ANK2	0.975201605838769	0.869880290405889	1.0932747672519	0.666733266871647
ANXA4	0.789173924791028	0.682395439357942	0.912660676859234	0.00141247276769447
APOC1	1.12531529341841	1.01669199013073	1.24554390306404	0.0226315937690572
ARL6IP4	1.77349470940027	1.41273889382209	2.22637282658888	7.90045888093194e-07
BEX2	0.827036524790512	0.757403827803924	0.903070975124036	2.31673350095612e-05
BSG	0.833454860107684	0.654680550573195	1.06104725919982	0.139162732100522
BST2	1.12098382626326	0.959829895761279	1.30919524833841	0.149240373044268
C12orf75	0.875886212036695	0.742891045410923	1.03269067674875	0.114765390141532
C19orf33	1.04408577085479	0.951508933317886	1.14566984999315	0.36245612277972
CAPN3	1.34859312359115	1.14053228546607	1.5946093207297	0.000468742721259643
CCDC74A	1.52207927496018	1.276186197369	1.81535055310853	2.97258437913892e-06
CD151	1.06597518598871	0.830580571461338	1.36808292438676	0.61577194906903
CD24	0.780253448183074	0.678874620045876	0.896771547241574	0.000475387222231643
CD63	1.10301823699328	0.785637452003994	1.54861409424454	0.571142422293275
CES2	0.671925521748449	0.580014508991821	0.778401056831652	1.17117768490207e-07
CNFN	1.13930714332747	1.01167426685526	1.28304218992525	0.0314423851522921
COPE	1.25725940769253	0.893330062134414	1.76944814154651	0.189176103664949
COX14	0.843848758826759	0.613449126584068	1.16078203866491	0.296688403475724
COX5B	1.30303808672072	1.02238157062779	1.66073832336609	0.0324504548757822
COX6A1	1.13425763359125	0.895233813311985	1.43709985059698	0.296775217732322
COX6B1	1.17245496898388	0.879393343889938	1.56318064475484	0.278292683791869
COX7A2L	0.657280747315282	0.506334074633348	0.853227152654446	0.00161976551576345
COX7B	0.92651907114566	0.714989535478506	1.20062958491009	0.563818191782552
COX7C	0.612372003398405	0.455766606256298	0.822788386420958	0.00113659594281191
COX8A	0.791347279930717	0.610167769141171	1.02632513404499	0.0777175059704939
CRYAB	0.885228028044977	0.789918236565646	0.992037688664346	0.0359487352795336
CST3	1.17866993951097	0.94093470141449	1.47647102845537	0.152642626078163
CTSA	1.33318084231702	1.01950446320972	1.74336770701858	0.0356321444305551
CTSD	0.855810573360158	0.714774668087155	1.02467500622971	0.0901385635337034
CXCL14	0.90775608326837	0.853051107094567	0.965969213166243	0.00227522164251326
CYBA	1.38019873504933	1.13219933066474	1.68252046847027	0.00142956546715619
DBI	1.33437478281251	0.988907372911821	1.8005286539255	0.0591609308030812
DYNLL1	1.00960940270784	0.695801375417462	1.46494557505656	0.959841019825711
ECHS1	0.736401379122629	0.579677913940814	0.935497071963792	0.0122080879733529
EIF6	1.02243986897482	0.745120915958365	1.40297133428968	0.890660450328398
FIS1	0.643769233015537	0.500145652220645	0.828636265330522	0.000627586669149276
FTH1	0.995365642491363	0.808233347043141	1.22582514799326	0.965130703997876
FTL	1.18495737002056	0.965142728705915	1.45483556680651	0.105004495890934
GAL3ST1	0.956326271555649	0.869629215125687	1.05166652840124	0.357051794728926
GCHFR	0.699980168048823	0.584676424131284	0.838022905386791	0.00010267889395553
GLYAT	0.839992696687841	0.785749421728196	0.897980591493182	3.06593626971221e-07
GPX3	0.823638560202579	0.731087084079418	0.927906527998358	0.00142134238764447
GPX4	0.926936606575037	0.733487889657223	1.17140512437141	0.525245598324559
GSTK1	0.731329015392049	0.542432465074909	0.986006854660595	0.0401308402692522
GSTO1	1.13848593830803	0.882758762646852	1.46829494825828	0.317684835360599
GSTP1	0.912918335337217	0.790482578951644	1.05431784227323	0.214958503981656
GTSF1	1.26061293367413	0.974407185726711	1.63088387670429	0.0779601555916733
HINT1	0.730489997427936	0.586317791570312	0.910113327642855	0.00511627414766154
HLA-A	0.972102964624465	0.784321244605798	1.20484327095669	0.796132098856495
HLA-C	0.819893692538729	0.673807710469709	0.997652084741189	0.0473179936417569
HMGN3	1.30081804979402	1.04640388864345	1.617088408247	0.0178622591275611
HSP90B1	1.04421009281928	0.834165893994689	1.30714372979699	0.705772005703084
HSPE1	0.992475162277238	0.747697813662643	1.31738642234637	0.958310306345657
IFI27	0.984369975347843	0.853956607012095	1.13469963275615	0.828011684562864
IL32	1.04857196393037	0.917950269691071	1.19778075114116	0.484722624372984
IMPA2	0.63431837556636	0.562016273993875	0.715921976283432	1.67845979969545e-13
ISCU	0.805782669238312	0.592726120213352	1.09542280642383	0.168124356493754
ISOC2	0.810779973438041	0.673162320787483	0.976531432358229	0.0270914958671168
ITM2B	0.590919408464843	0.493539378658191	0.70751344755871	1.02932454010576e-08
KHK	0.840062642567002	0.779066087144973	0.905834890109051	5.85918021654159e-06
KRT18	1.03768030238543	0.861078026986471	1.25050271428612	0.697579024023676
LAPTM4A	0.704506184045564	0.570203109128181	0.870442400984642	0.00117136345935648
LDHB	0.821695377023879	0.669254163963437	1.00885930783585	0.0606938065822405
LGALS2	0.853522997263287	0.797170254859749	0.913859369960403	5.50042916596651e-06
LGALS4	1.00254571788424	0.945075388972299	1.06351083540648	0.932727837368275
LMAN2	0.900062554256104	0.705835506162919	1.14773568983229	0.395904334635458
MCCC1	0.731778929259513	0.602593774100557	0.888659034201769	0.0016266569518379
MDH1	0.70575580984976	0.544470164417119	0.914818287003699	0.00847574391390171
METTL9	0.636870194494224	0.527221777150502	0.769322630842933	2.86472090674505e-06
MIEN1	1.4569116166772	1.1100771332068	1.91211168603862	0.00667247950161512
MIF	1.05102790745001	0.883742796680258	1.24997868880896	0.573653779427206
MPC2	0.69208717973512	0.561662375295013	0.852798203016759	0.000551176633121913
MRPL18	1.4532402774551	1.02534379694293	2.05970652020762	0.0356749336686843
MVK	0.963673535137107	0.799679687924861	1.16129832525008	0.697437230601291
MYL12B	0.560732817963503	0.402109170892665	0.781930171956263	0.000649887264782613
MYL6	0.773491395817637	0.57409336316187	1.04214571669804	0.0913032404988045
MZT2A	1.2302559441158	1.03334100739099	1.46469527213835	0.0198857093757401
MZT2B	1.17620413081475	0.97140953369468	1.42417395481371	0.0963583415390737
NACA	1.10295143880722	0.791402732393729	1.53714641935516	0.562865254727758
NAT8	0.894468678787007	0.854820924421319	0.935955349797494	1.42653969800849e-06
NDUFA1	0.800939902337611	0.579514207316738	1.10696980170145	0.178809237798468
NDUFA2	0.916740255085211	0.715974766254568	1.17380211552719	0.490631520911321
NDUFA3	1.1813285950494	0.946440034182692	1.47451206529584	0.140675229783169
NDUFB4	1.0239026234086	0.76690560843854	1.36702166562267	0.872730974240418
NDUFB9	0.953843188326351	0.720947510456412	1.26197374249978	0.740746379261264
NDUFC2	0.566821034186711	0.404150570205738	0.794966303358023	0.00100364571229434
NDUFS6	1.1633539038348	0.91141792060467	1.48493054061278	0.224330820894541
NDUFS7	0.90926601738546	0.682338462696404	1.21166361794245	0.516132596088933
NDUFS8	1.31566860864334	1.05187841263511	1.64561214202801	0.0162625593203498
NUCB1	0.783857605790366	0.596651338672896	1.02980200718574	0.0802824643398773
OCIAD2	0.79378193542206	0.669567006947595	0.941040634416604	0.00781753353946219
OST4	1.34793583191546	0.973286199727456	1.866800338349	0.0723359466973167
P4HB	1.28505525687478	1.0274147265754	1.60730323452329	0.0280299263155833
PCSK1N	0.921204597818408	0.852232272114551	0.995758948362977	0.0387340137550596
PDIA3	1.12305487978839	0.839472978154354	1.50243342649274	0.43447595695095
PDIA6	0.891894003156174	0.770188315445998	1.03283170740561	0.126412352239776
PDZK1IP1	0.938958981884073	0.872088332816717	1.01095718917967	0.0947482056528176
PEBP1	0.570986205022907	0.459020774081838	0.710262508224377	4.85248526594537e-07
PET100	1.06443251696713	0.806630102535023	1.40462968046471	0.659003301786363
PGRMC1	0.702068639342271	0.589727702239061	0.835810107743757	7.01004796289531e-05
PRAP1	0.977855284780642	0.910773446657788	1.04987794877238	0.536845191306127
PRDX2	0.673271926686292	0.570958202018924	0.793919915084867	2.5513101911463e-06
PRDX6	0.951169231999276	0.700693921657071	1.2911813274511	0.748165911953017
PRR13	1.14373283787441	0.860614379503503	1.51998948145268	0.354705691017349
PSMB3	1.59116488363852	1.21001425257603	2.09237674807083	0.00088605726002628
PSMB6	1.20056989812452	0.860491897558167	1.67505131003896	0.282041096111498
PXMP2	0.725851004891669	0.622406275892833	0.846488381799287	4.41789963855616e-05
RAB1A	0.746140210106287	0.583697353480043	0.953790881213047	0.0194066938515547
RBP5	0.915453459213363	0.843585442779224	0.99344416521071	0.0342053860649684
REXO2	0.719955996400951	0.563062602017834	0.920566620649525	0.00879488400139698
ROMO1	1.21236314105872	0.998618446778938	1.47185783573166	0.0516555425721303
RTN4	0.684225797376439	0.525909510305795	0.89020056230435	0.00471022720512985
S100A1	1.05849003103944	0.983963589414817	1.13866118407511	0.127016408202396
S100A11	1.72896790941996	1.412039838555	2.11702952720027	1.16005414310184e-07
SCP2	0.60616556423727	0.511927454133766	0.717751486660993	6.37101272949732e-09
SLC17A3	0.894805873657994	0.848492692579851	0.943646961882933	4.14792143675558e-05
SLC37A4	0.817612622736159	0.695094314693007	0.96172618122009	0.0150520779065219
SLC3A1	0.775477287714755	0.722742590696153	0.832059756132805	1.47743399579242e-12
SSR3	0.895414652095817	0.715471104251214	1.12061464736158	0.334499205205107
TMBIM6	0.586433107584055	0.472506776008082	0.727828270688777	1.28171780242704e-06
TMED9	1.05580151531013	0.809371500696453	1.37726228162465	0.688858744123486
TMEM106C	0.76657743359037	0.606560226972773	0.9688089254101	0.0260658273074482
TMEM176A	0.915888760350261	0.842709552912051	0.995422703394326	0.0386451091339928
TMEM176B	0.902834573326136	0.829892394032006	0.982187898882647	0.0174017789017133
TMEM37	0.806900446437371	0.739920303323087	0.879943863598145	1.21822686696279e-06
TPI1	0.833639231556315	0.670693354209424	1.0361730350064	0.101059774553648
TUFM	0.84654239971821	0.62474392132595	1.14708444541515	0.28249949054775
TXNDC17	1.406270615441	1.07325134611461	1.84262246771188	0.0134112013927862
UBR4	0.832497163379843	0.690118697949051	1.00424974587002	0.0554095887800964
UGT2B7	0.844139270299477	0.787544499149107	0.904801072741443	1.70688763954667e-06
UQCRQ	0.9225646485609	0.732070386087156	1.16262800264805	0.494595756768191
VAMP8	0.71920663255932	0.57188666350028	0.904476731720574	0.00482521387858073
