# Supplementary material for: Multi-omics analysis reveals key genes associated with clear cell renal cell carcinoma
Source: PeerJ. 2026 Apr 21;14:e21057. doi: 10.7717/peerj.21057 (PMC13108463; doi:10.7717/peerj.21057)
Supplement: Supplemental Information 3 [file peerj-14-21057-s003.zip › TCGAuniCox_gpr.xls]

## Sheet: TCGAuniCox_gpr
gene	HR	HR.95L	HR.95H	pvalue
ACADVL	0.935185	0.752462	1.16228	0.545743
ACTB	1.50706	1.07943	2.10409	0.0160014
ADI1	0.787847	0.620881	0.999714	0.049725
AIG1	0.647054	0.534728	0.782977	7.64817e-06
ALDH2	0.729807	0.617547	0.862474	0.000218939
ALDOA	0.845714	0.666549	1.07304	0.167707
ANK2	0.975202	0.86988	1.09327	0.666733
ANXA4	0.789174	0.682395	0.912661	0.00141247
APOC1	1.12532	1.01669	1.24554	0.0226316
ARL6IP4	1.77349	1.41274	2.22637	7.90046e-07
BEX2	0.827037	0.757404	0.903071	2.31673e-05
BSG	0.833455	0.654681	1.06105	0.139163
BST2	1.12098	0.95983	1.3092	0.14924
C12orf75	0.875886	0.742891	1.03269	0.114765
C19orf33	1.04409	0.951509	1.14567	0.362456
CAPN3	1.34859	1.14053	1.59461	0.000468743
CCDC74A	1.52208	1.27619	1.81535	2.97258e-06
CD151	1.06598	0.830581	1.36808	0.615772
CD24	0.780253	0.678875	0.896772	0.000475387
CD63	1.10302	0.785637	1.54861	0.571142
CES2	0.671926	0.580015	0.778401	1.17118e-07
CNFN	1.13931	1.01167	1.28304	0.0314424
COPE	1.25726	0.89333	1.76945	0.189176
COX14	0.843849	0.613449	1.16078	0.296688
COX5B	1.30304	1.02238	1.66074	0.0324505
COX6A1	1.13426	0.895234	1.4371	0.296775
COX6B1	1.17245	0.879393	1.56318	0.278293
COX7A2L	0.657281	0.506334	0.853227	0.00161977
COX7B	0.926519	0.71499	1.20063	0.563818
COX7C	0.612372	0.455767	0.822788	0.0011366
COX8A	0.791347	0.610168	1.02633	0.0777175
CRYAB	0.885228	0.789918	0.992038	0.0359487
CST3	1.17867	0.940935	1.47647	0.152643
CTSA	1.33318	1.0195	1.74337	0.0356321
CTSD	0.855811	0.714775	1.02468	0.0901386
CXCL14	0.907756	0.853051	0.965969	0.00227522
CYBA	1.3802	1.1322	1.68252	0.00142957
DBI	1.33437	0.988907	1.80053	0.0591609
DYNLL1	1.00961	0.695801	1.46495	0.959841
ECHS1	0.736401	0.579678	0.935497	0.0122081
EIF6	1.02244	0.745121	1.40297	0.89066
FIS1	0.643769	0.500146	0.828636	0.000627587
FTH1	0.995366	0.808233	1.22583	0.965131
FTL	1.18496	0.965143	1.45484	0.105004
GAL3ST1	0.956326	0.869629	1.05167	0.357052
GCHFR	0.69998	0.584676	0.838023	0.000102679
GLYAT	0.839993	0.785749	0.897981	3.06594e-07
GPX3	0.823639	0.731087	0.927907	0.00142134
GPX4	0.926937	0.733488	1.17141	0.525246
GSTK1	0.731329	0.542432	0.986007	0.0401308
GSTO1	1.13849	0.882759	1.46829	0.317685
GSTP1	0.912918	0.790483	1.05432	0.214959
GTSF1	1.26061	0.974407	1.63088	0.0779602
HINT1	0.73049	0.586318	0.910113	0.00511627
HLA-A	0.972103	0.784321	1.20484	0.796132
HLA-C	0.819894	0.673808	0.997652	0.047318
HMGN3	1.30082	1.0464	1.61709	0.0178623
HSP90B1	1.04421	0.834166	1.30714	0.705772
HSPE1	0.992475	0.747698	1.31739	0.95831
IFI27	0.98437	0.853957	1.1347	0.828012
IL32	1.04857	0.91795	1.19778	0.484723
IMPA2	0.634318	0.562016	0.715922	1.67846e-13
ISCU	0.805783	0.592726	1.09542	0.168124
ISOC2	0.81078	0.673162	0.976531	0.0270915
ITM2B	0.590919	0.493539	0.707513	1.02932e-08
KHK	0.840063	0.779066	0.905835	5.85918e-06
KRT18	1.03768	0.861078	1.2505	0.697579
LAPTM4A	0.704506	0.570203	0.870442	0.00117136
LDHB	0.821695	0.669254	1.00886	0.0606938
LGALS2	0.853523	0.79717	0.913859	5.50043e-06
LGALS4	1.00255	0.945075	1.06351	0.932728
LMAN2	0.900063	0.705836	1.14774	0.395904
MCCC1	0.731779	0.602594	0.888659	0.00162666
MDH1	0.705756	0.54447	0.914818	0.00847574
METTL9	0.63687	0.527222	0.769323	2.86472e-06
MIEN1	1.45691	1.11008	1.91211	0.00667248
MIF	1.05103	0.883743	1.24998	0.573654
MPC2	0.692087	0.561662	0.852798	0.000551177
MRPL18	1.45324	1.02534	2.05971	0.0356749
MVK	0.963674	0.79968	1.1613	0.697437
MYL12B	0.560733	0.402109	0.78193	0.000649887
MYL6	0.773491	0.574093	1.04215	0.0913032
MZT2A	1.23026	1.03334	1.4647	0.0198857
MZT2B	1.1762	0.97141	1.42417	0.0963583
NACA	1.10295	0.791403	1.53715	0.562865
NAT8	0.894469	0.854821	0.935955	1.42654e-06
NDUFA1	0.80094	0.579514	1.10697	0.178809
NDUFA2	0.91674	0.715975	1.1738	0.490632
NDUFA3	1.18133	0.94644	1.47451	0.140675
NDUFB4	1.0239	0.766906	1.36702	0.872731
NDUFB9	0.953843	0.720948	1.26197	0.740746
NDUFC2	0.566821	0.404151	0.794966	0.00100365
NDUFS6	1.16335	0.911418	1.48493	0.224331
NDUFS7	0.909266	0.682338	1.21166	0.516133
NDUFS8	1.31567	1.05188	1.64561	0.0162626
NUCB1	0.783858	0.596651	1.0298	0.0802825
OCIAD2	0.793782	0.669567	0.941041	0.00781753
OST4	1.34794	0.973286	1.8668	0.0723359
P4HB	1.28506	1.02741	1.6073	0.0280299
PCSK1N	0.921205	0.852232	0.995759	0.038734
PDIA3	1.12305	0.839473	1.50243	0.434476
PDIA6	0.891894	0.770188	1.03283	0.126412
PDZK1IP1	0.938959	0.872088	1.01096	0.0947482
PEBP1	0.570986	0.459021	0.710263	4.85249e-07
PET100	1.06443	0.80663	1.40463	0.659003
PGRMC1	0.702069	0.589728	0.83581	7.01005e-05
PRAP1	0.977855	0.910773	1.04988	0.536845
PRDX2	0.673272	0.570958	0.79392	2.55131e-06
PRDX6	0.951169	0.700694	1.29118	0.748166
PRR13	1.14373	0.860614	1.51999	0.354706
PSMB3	1.59116	1.21001	2.09238	0.000886057
PSMB6	1.20057	0.860492	1.67505	0.282041
PXMP2	0.725851	0.622406	0.846488	4.4179e-05
RAB1A	0.74614	0.583697	0.953791	0.0194067
RBP5	0.915453	0.843585	0.993444	0.0342054
REXO2	0.719956	0.563063	0.920567	0.00879488
ROMO1	1.21236	0.998618	1.47186	0.0516555
RTN4	0.684226	0.52591	0.890201	0.00471023
S100A1	1.05849	0.983964	1.13866	0.127016
S100A11	1.72897	1.41204	2.11703	1.16005e-07
SCP2	0.606166	0.511927	0.717751	6.37101e-09
SLC17A3	0.894806	0.848493	0.943647	4.14792e-05
SLC37A4	0.817613	0.695094	0.961726	0.0150521
SLC3A1	0.775477	0.722743	0.83206	1.47743e-12
SSR3	0.895415	0.715471	1.12061	0.334499
TMBIM6	0.586433	0.472507	0.727828	1.28172e-06
TMED9	1.0558	0.809372	1.37726	0.688859
TMEM106C	0.766577	0.60656	0.968809	0.0260658
TMEM176A	0.915889	0.84271	0.995423	0.0386451
TMEM176B	0.902835	0.829892	0.982188	0.0174018
TMEM37	0.8069	0.73992	0.879944	1.21823e-06
TPI1	0.833639	0.670693	1.03617	0.10106
TUFM	0.846542	0.624744	1.14708	0.282499
TXNDC17	1.40627	1.07325	1.84262	0.0134112
UBR4	0.832497	0.690119	1.00425	0.0554096
UGT2B7	0.844139	0.787544	0.904801	1.70689e-06
UQCRQ	0.922565	0.73207	1.16263	0.494596
VAMP8	0.719207	0.571887	0.904477	0.00482521
