# Supplementary material for: Multi-omics analysis reveals key genes associated with clear cell renal cell carcinoma
Source: PeerJ. 2026 Apr 21;14:e21057. doi: 10.7717/peerj.21057 (PMC13108463; doi:10.7717/peerj.21057)
Supplement: Supplemental Information 3 [file peerj-14-21057-s003.zip › COX.R]

#install.packages('boot')
library(boot)

library(survival)    
pFilter= 0.05        

library(limma)               
setwd("G:\\")

load('KIRC_tpm.Rdata')
gpr=read.table('hdWGCNA_gene.csv')
gpr=as.data.frame(t(gpr))
gpr=gpr$V1


data=exprSet_tcga_mRNA[rownames(exprSet_tcga_mRNA) %in% gpr,]

group=sapply(strsplit(colnames(data),"\\-"),"[",4)
group=sapply(strsplit(group,""),"[",1)
group_list=ifelse(group=="0",'tumor','normal')
group_list=factor(group_list,levels = c('normal','tumor'))
library(limma)
design=model.matrix(~ group_list)

fit=lmFit(data,design)
fit=eBayes(fit) 
allDiff=topTable(fit,adjust='fdr',coef=2,number=Inf,p.value=0.05) 


write.csv(allDiff,file ='allDiff.csv',quote = F)


data=data[rownames(allDiff),]

group=sapply(strsplit(colnames(data),"\\-"),"[",4)
group=sapply(strsplit(group,""),"[",1)
group=gsub("2","1",group)
data=data[,group==0]


keep <- rowSums(data>0) >= floor(0.75*ncol(data))
table(keep)
## 351
data<- data[keep,]

data=as.data.frame(t(data))


suv=read.table('TCGA-KIRC.survival.tsv',row.names = 1,header = T,check.names = F)
cli=dplyr::select(suv,'OS.time','OS')
colnames(cli)=c("futime", "fustat")


sameSample=intersect(row.names(data),row.names(cli))
data=data[sameSample,]
cli=cli[sameSample,]

out=cbind(cli,data)
out=cbind(id=row.names(out),out)

write.table(out,file="expTime.txt",sep="\t",row.names=F,quote=F)

rt=read.table("expTime.txt", header=T, sep="\t", check.names=F, row.names=1)  


outTab=data.frame()
sigGenes=c("futime","fustat")
for(gene in colnames(rt[,3:ncol(rt)])){
  set.seed(123456)
  cox=coxph(Surv(futime, fustat) ~ rt[,gene], data = rt)
  coxSummary = summary(cox)
  coxP=coxSummary$coefficients[,"Pr(>|z|)"]
  if(coxP<pFilter){
    sigGenes=c(sigGenes,gene)
    outTab=rbind(outTab,
                 cbind(gene=gene,
                       HR=coxSummary$conf.int[,"exp(coef)"],
                       HR.95L=coxSummary$conf.int[,"lower .95"],
                       HR.95H=coxSummary$conf.int[,"upper .95"],
                       pvalue=coxP))
    print(coxP)
  }
}


write.table(outTab,file="TCGAuniCox_gpr.txt",sep="\t",row.names=F,quote=F)
