# Supplementary material for: Multi-omics analysis reveals key genes associated with clear cell renal cell carcinoma
Source: PeerJ. 2026 Apr 21;14:e21057. doi: 10.7717/peerj.21057 (PMC13108463; doi:10.7717/peerj.21057)
Supplement: Supplemental Information 3 [file peerj-14-21057-s003.zip › validation.R]

rm(list=ls())
options(stringsAsFactors = F) 
library(Seurat)
library(dplyr)
library(hdf5r)

library(data.table)
dir='G:\\\h5' 
samples=list.files( dir )
samples

sceList = lapply(samples,function(pro){ 
  print(pro) 
  sce =CreateSeuratObject(counts =  Read10X_h5( file.path(dir,pro)) ,
                          project =   gsub('_filtered_feature_bc_matrix.h5','',gsub('^GSM[0-9]*_','',pro) ) ,
                          min.cells = 5,
                          min.features = 300 )
  return(sce)
})
iNOA_list <-sceList 
mt_pattern <- "^MT-"

# Define the list of hemoglobin genes
HB_genes <- c("HBA1","HBA2","HBB","HBD","HBE1","HBG1","HBG2","HBM","HBQ1","HBZ")

# Iterate over each iNOA object in the list
for (i in 1:length(iNOA_list)) {
  # Calculate percentage of mitochondrial genes
  iNOA_list[[i]][["percent.mt"]] <- PercentageFeatureSet(iNOA_list[[i]], pattern = mt_pattern)
  
  # Match and assign hemoglobin genes
  HB_m <- match(HB_genes, rownames(iNOA_list[[i]]@assays$RNA))
  HB_genes_matched <- rownames(iNOA_list[[i]]@assays$RNA)[HB_m]
  HB_genes_matched <- HB_genes_matched[!is.na(HB_genes_matched)]
  
  # Calculate percentage of hemoglobin genes
  iNOA_list[[i]][["percent.HB"]] <- PercentageFeatureSet(iNOA_list[[i]], features = HB_genes_matched)
  
  # Subset and filter the iNOA object
  iNOA_list[[i]] <- subset(iNOA_list[[i]], subset = nFeature_RNA > 300 & nFeature_RNA < 6000 & percent.mt < 20 & percent.HB < 3 & nCount_RNA < 100000)
}


for (i in 1:length(iNOA_list)) {
  iNOA_list[[i]] <- NormalizeData(iNOA_list[[i]])
  iNOA_list[[i]] <- FindVariableFeatures(iNOA_list[[i]], selection.method = "vst",nfeatures = 3000)
}

a=iNOA_list[[1]]
b=iNOA_list[[2]]
c=iNOA_list[[3]]
d=iNOA_list[[4]]
e=iNOA_list[[5]]
f=iNOA_list[[6]]
g=iNOA_list[[7]]
scRNA=merge(a,c(b,c,d,e,f,g))
scRNA[["percent.mt"]] <- PercentageFeatureSet(scRNA, pattern = "^MT-")

VlnPlot(scRNA, features = c("nFeature_RNA", "nCount_RNA", "percent.mt"), ncol = 3, pt.size=0.1)

a=FeatureScatter(scRNA, feature1 = "nCount_RNA", feature2 = "nFeature_RNA")
scRNA<- subset(scRNA, subset = nFeature_RNA > 200 & nFeature_RNA < 5000 & percent.mt<10)
library(ggplot2)
ggsave("FeatureScatter.pdf", plot = a, width = 8, height = 7, dpi = 500)

b=VlnPlot(scRNA, features = c("nFeature_RNA", "nCount_RNA", "percent.mt"), ncol = 3, pt.size=0.1)
ggsave("aa.pdf", plot = b, width = 12, height = 7, dpi = 500)
length(scRNA@active.ident)

scRNA <- NormalizeData(scRNA, normalization.method = "LogNormalize", scale.factor = 10000)
scRNA<- FindVariableFeatures(scRNA, selection.method = "vst", nfeatures = 2000)
scale.genes <-  VariableFeatures(scRNA)
scRNA <- ScaleData(scRNA, features = scale.genes)
scRNA<- RunPCA(scRNA, features = VariableFeatures(scRNA))
c=DimPlot(scRNA, reduction = "pca", group.by = "orig.ident")
ggsave("pca.pdf", plot = c, width = 8, height = 7, dpi = 500)
### harmony
#BiocManager::
library(harmony)
scRNA_harmony <- RunHarmony(scRNA, group.by.vars = "orig.ident")
DimPlot(scRNA_harmony, reduction = "harmony", group.by = "orig.ident")

d=ElbowPlot(scRNA_harmony,reduction = 'harmony')
ggsave("ElbowPlot.pdf", plot = d, width = 8, height = 7, dpi = 500)

scRNA <- FindNeighbors(scRNA_harmony, dims = 1:5, reduction = "harmony")
scRNA <- FindClusters(scRNA)
scRNA <- RunUMAP(scRNA, dims = 1:5,reduction = 'harmony')


e=DimPlot(scRNA,group.by="seurat_clusters",cols = col_vector[1:30])
table(scRNA$celltype)
ggsave("scRNAseurat_clusters.pdf", plot = e, width = 8, height = 7, dpi = 500)
f=DimPlot(scRNA,group.by="celltype",cols = col_vector[1:30])
table(scRNA$seurat_clusters)
ggsave("scRNAcelltype.pdf", plot = f, width = 8.5, height = 7, dpi = 500)


rm(scRNA_harmony)

#BiocManager
library(Seurat)
library(tidyverse)

#install.packages('patchwork')
library(patchwork)
library(SingleR)

refdata <- SingleR::HumanPrimaryCellAtlasData()

library(Seurat)
testdata <- GetAssayData(scRNA, slot="data")
clusters <- scRNA@meta.data$seurat_clusters
cellpred <- SingleR(test = testdata, ref = refdata,
                    labels =refdata$label.main,
                    method = "cluster", clusters = clusters, 
                    assay.type.test = "logcounts", assay.type.ref = "logcounts")

celltype = data.frame(ClusterID=rownames(cellpred), celltype=cellpred$labels, stringsAsFactors = F)
scRNA@meta.data$celltype = "NA"
for(i in 1:nrow(celltype)){
  scRNA@meta.data[which(scRNA@meta.data$seurat_clusters == celltype$ClusterID[i]),'celltype'] <- celltype$celltype[i]}


Idents(scRNA)=scRNA$celltype

library(RColorBrewer)
qual_col_pals = brewer.pal.info[brewer.pal.info$category == 'qual',]

col_vector = unlist(mapply(brewer.pal, qual_col_pals$maxcolors, rownames(qual_col_pals))) 
scRNA@meta.data$celltype[scRNA@meta.data$celltype == "Hepatocytes"] <- "Epithelial_cells"
# scRNAsub=subset(scRNA,celltype %in% 'Epithelial_cells')
table()
f=DimPlot(scRNA,cols = col_vector[20:30])
ggsave("scRNAcell.pdf", plot = f, width = 16, height = 7, dpi = 500)
# scRNAsub=subset(scRNA,celltype %in% 'Epithelial_cells')
scRNAsub=subset(scRNA,celltype %in% 'Epithelial_cells')
table(scRNAsub@meta.data$seurat_clusters)
##########保存
saveRDS(scRNA,file ='scRNA_anno_2v2.RDS')
gc()
habermann_imm <- c("PRDX2")
DotPlot(scRNAsub, features = habermann_imm,group.by = "seurat_clusters") + coord_flip()

scRNA=readRDS('scRNA_anno_2v2.RDS')
library(Seurat)
p1 <- VlnPlot(scRNAsub, features = habermann_imm, pt.size=0, group.by="seurat_clusters", ncol=2)
p1


library(reshape2)
library(ggplot2)
library(dplyr)
pB2_df <- table(scRNA@meta.data$celltype,scRNA@meta.data$invasion) %>% melt()
colnames(pB2_df) <- c("Cluster","Sample","Number")
pB2_df$Cluster <- factor(pB2_df$Cluster)

#pB2_df$Cluster <- factor(pB2_df$Cluster,levels = c('Edo...',
#                                                   'B_cell',
#                                                   'Monocyte',
#                                                   'T_cells',
#                                                   'Epithelial_cells',
#                                                   'Smooth_muscle_cells',
#                                                   'Fibroblasts',
#                                                   'Endothelial_cells'))

library(RColorBrewer)
qual_col_pals = brewer.pal.info[brewer.pal.info$category == 'qual',]

col_vector = unlist(mapply(brewer.pal, qual_col_pals$maxcolors, rownames(qual_col_pals))) 


sample_color <- col_vector[1:9] 

pB4 <- ggplot(data = pB2_df, aes(x =Number, y = Sample, fill =  Cluster)) +
  geom_bar(stat = "identity", width=0.8,position="fill")+
  scale_fill_manual(values=col_vector[1:20]) +
  theme_bw()+
  theme(panel.grid =element_blank()) +
  labs(x="",y="Ratio")+

  theme(axis.text.y = element_text(size=12, colour = "black"))+
  theme(axis.text.x = element_text(size=12, colour = "black"))+
  theme(
    axis.text.x.bottom = element_text(hjust = 1, vjust = 1, angle = 45)
  ) 
pB4
ggsave("111.pdf", plot = pB4, width = 16, height = 7, dpi = 500)


x <- table(scRNA@meta.data$celltype,scRNA@meta.data$invasion) 
x3= t(t(x)/rowSums(t(x)))
x4 = as.data.frame(as.table(t(x3)))
colnames(x4) = c("sample","celltype","Freq")
library(stringr)
x4$group = str_remove(x4$sample,pattern = '[0-9]')


top<-function(x){
  return(mean(x)+sd(x)/sqrt(length(x)))
}
bottom<-function(x){
  return(mean(x)-sd(x)/sqrt(length(x)))
}
table(x4$group)


dose_sham <-x4[which(x4$group=="non"),]
dose_MCAO<-x4[which(x4$group=="invasion"),]
############################################
dose_sham=na.omit(dose_sham)
g=ggplot(data=dose_sham,aes(x=celltype,y=Freq,fill=celltype))+
  stat_summary(geom = "bar",fun = "mean",
               position = position_dodge(0.9))+
  stat_summary(geom = "errorbar",
               fun.min = bottom,
               fun.max = top,
               position = position_dodge(0.9),
               width=0.2)+
  scale_y_continuous(expand = expansion(mult = c(0,0.1)))+
  theme_bw()+
  theme(panel.grid = element_blank())+
  labs(x="Celltype",y="Proportion")+
  geom_point(data=dose_sham,aes(celltype,Freq),size=3,pch=19)+
  theme(
    axis.text.x.bottom = element_text(hjust = 1, vjust = 1, angle = 45)
  ) +ggtitle("Non")

ggsave("细胞比例条形图non.pdf", plot = g, width = 9, height = 7, dpi = 500)

h=ggplot(data=dose_MCAO,aes(x=celltype,y=Freq,fill=celltype))+
  stat_summary(geom = "bar",fun = "mean",
               position = position_dodge(0.9))+
  stat_summary(geom = "errorbar",
               fun.min = bottom,
               fun.max = top,
               position = position_dodge(0.9),
               width=0.2)+
  scale_y_continuous(expand = expansion(mult = c(0,0.1)))+
  theme_bw()+
  theme(panel.grid = element_blank())+
  labs(x="Celltype",y="Proportion")+
  geom_point(data=dose_MCAO,aes(celltype,Freq),size=3,pch=19)+
  theme(
    axis.text.x.bottom = element_text(hjust = 1, vjust = 1, angle = 45)
  ) +ggtitle("Invsion")

ggsave("invasion.pdf", plot = h, width = 9, height = 7, dpi = 500)


setwd('xxxx')
scRNA=readRDS('scRNA_anno_2v2.RDS')
library(Seurat)
table(scRNA$celltype)

scRNAsub=subset(scRNA,celltype %in% 'Epithelial_cells')
scRNAsub<- FindVariableFeatures(scRNAsub, selection.method = "vst", nfeatures = 2000)
scale.genes <-  VariableFeatures(scRNAsub)
scRNAsub <- ScaleData(scRNAsub, features = scale.genes)
scRNAsub<- RunPCA(scRNAsub, features = VariableFeatures(scRNAsub))
I=DimPlot(scRNAsub, reduction = "pca", group.by = "orig.ident")
ElbowPlot(scRNAsub)
ggsave("亚群pca.pdf", plot = I, width = 8, height = 7, dpi = 500)


library(harmony)
set.seed(1000)
scRNAsub <- RunHarmony(scRNAsub, group.by.vars = "orig.ident")
j=DimPlot(scRNAsub, reduction = "harmony", group.by = "orig.ident")
ggsave("Harmony.pdf", plot = j, width = 8, height = 7, dpi = 500)
ElbowPlot(scRNAsub,reduction = 'harmony')


scRNAsub <- FindNeighbors(scRNAsub, reduction = 'harmony',dims = 1:5)
scRNAsub <- FindClusters(scRNAsub)
scRNAsub <- RunUMAP(scRNAsub, reduction = 'harmony',dims = 1:5)


k=DimPlot(scRNAsub, label=TRUE,split.by = 'invasion') 
ggsave("cluster.pdf", plot = k, width = 14, height = 7, dpi = 500)
dev.off()
library(reshape2)
library(ggplot2)
pB2_df <- table(scRNAsub@meta.data$seurat_clusters,scRNAsub@meta.data$invasion) %>% melt()
colnames(pB2_df) <- c("Cluster","Sample","Number")
pB2_df$Cluster <- factor(pB2_df$Cluster)
library(RColorBrewer)
qual_col_pals = brewer.pal.info[brewer.pal.info$category == 'qual',]

col_vector = unlist(mapply(brewer.pal, qual_col_pals$maxcolors, rownames(qual_col_pals))) 

sample_color <- col_vector[1:10] 

pB4 <- ggplot(data = pB2_df, aes(x =Number, y = Sample, fill =  Cluster)) +
  geom_bar(stat = "identity", width=0.8,position="fill")+
  scale_fill_manual(values=col_vector[1:20]) +
  theme_bw()+
  theme(panel.grid =element_blank()) +
  labs(x="",y="Ratio")+

  theme(axis.text.y = element_text(size=12, colour = "black"))+
  theme(axis.text.x = element_text(size=12, colour = "black"))+
  theme(
    axis.text.x.bottom = element_text(hjust = 1, vjust = 1, angle = 45)
  ) 
pB4

saveRDS(scRNAsub,file ='scRNA_Epithelial_cells.RDS')

df=FindAllMarkers(scRNAsub,logfc.threshold = 1,only.pos = T)


scRNAsub$celltype=ifelse(scRNAsub$seurat_clusters %in% c(1,2,9,10),'IS_Epi','Other_Epi')


scRNAother=subset(scRNA, celltype != 'Epithelial_cells')


set.seed(123456)
a=sample(1:ncol(scRNAother),2000)
scRNAother=scRNAother[,a]

scRNA_chat=merge(scRNAsub,c(scRNAother))


#devtools::install_github("sqjin/CellChat")
library(CellChat)


meta =scRNA_chat@meta.data # a dataframe with rownames containing cell mata data

data_input <- as.matrix(scRNA_chat@assays$RNA@data)
#data_input=data_input[,rownames(meta)]
identical(colnames(data_input),rownames(meta))

library(CellChat)
cellchat <- createCellChat(object = data_input, meta = meta, group.by = "celltype")


CellChatDB <- CellChatDB.human 
groupSize <- as.numeric(table(cellchat@idents))
CellChatDB.use <- subsetDB(CellChatDB, search = "Secreted Signaling") 
cellchat@DB <- CellChatDB.use 

dplyr::glimpse(CellChatDB$interaction)

cellchat <- subsetData(cellchat)

cellchat <- identifyOverExpressedGenes(cellchat)

cellchat <- identifyOverExpressedInteractions(cellchat)

cellchat <- projectData(cellchat, PPI.human)

unique(cellchat@idents)


cellchat <- computeCommunProb(cellchat)
# Filter out the cell-cell communication if there are only few number of cells in certain cell groups
cellchat <- filterCommunication(cellchat, min.cells = 10)
cellchat <- computeCommunProbPathway(cellchat)

df.net<- subsetCommunication(cellchat)

#returns a data frame consisting of all the inferred cell-cell communications at the level of ligands/receptors. Set slot.name = "netP" to access the the inferred communications at the level of signaling pathways

#df.net <- subsetCommunication(cellchat, sources.use = c(1,2), targets.use = c(4,5)) 
#gives the inferred cell-cell communications sending from cell groups 1 and 2 to cell groups 4 and 5.

#df.net <- subsetCommunication(cellchat, signaling = c("WNT", "TGFb")) 

cellchat <- aggregateNet(cellchat)
dev.off()
groupSize <- as.numeric(table(cellchat@idents))
par(mfrow = c(1,2), xpd=TRUE)
m=netVisual_circle(cellchat@net$count, vertex.weight = groupSize, weight.scale = T, label.edge= F, title.name = "Number of interactions")
ggsave("cellchat1.pdf", plot =m, width = 8, height = 7, dpi = 500)
netVisual_circle(cellchat@net$weight, vertex.weight = groupSize, weight.scale = T, label.edge= F, title.name = "Interaction weights/strength")
dev.off()

p_bubble= netVisual_bubble(cellchat,
                           targets.use = c('IS_Epi','Other_Epi'),
                           
                           
                           remove.isolate = FALSE)+coord_flip()
p_bubble

ggsave("p_bubblecellchat1.pdf", plot =p_bubble, width = 12, height = 7, dpi = 500)

dev.off()
netVisual_aggregate(cellchat, signaling = 'GDF',  
                    targets.use = c('IS_Epi','Other_Epi'))
cellchat <- netAnalysis_computeCentrality(cellchat, slot.name = "netP")

netAnalysis_signalingRole_network(cellchat, signaling = 'GDF', width = 8, height = 2.5, font.size = 10)
pdf("NPY.pdf")
cellchat <- netAnalysis_computeCentrality(cellchat, slot.name = "netP")
netAnalysis_signalingRole_network(cellchat, signaling = 'NPY', width = 8, height = 2.5, font.size = 10)
dev.off()


h1=netAnalysis_signalingRole_heatmap(cellchat, pattern = "outgoing")
h2=netAnalysis_signalingRole_heatmap(cellchat, pattern = "incoming")
h1 + h2
ggsave("cellchat总.pdf", plot =h1, width = 8, height = 7, dpi = 500)
pdf("cellchat总1.pdf")
netAnalysis_signalingRole_heatmap(cellchat, pattern = "outgoing")
dev.off()
pdf("cellchat总2.pdf")
netAnalysis_signalingRole_heatmap(cellchat, pattern = "incoming")
dev.off()


library(grid)

# Signaling role analysis on the aggregated cell-cell communication network from all signaling pathways
gg1 <- netAnalysis_signalingRole_scatter(cellchat)
gg1
ggsave("cellchat.pdf", plot =gg1, width = 8, height = 7, dpi = 500)
