# Supplementary material for: Multi-omics analysis reveals key genes associated with clear cell renal cell carcinoma
Source: PeerJ. 2026 Apr 21;14:e21057. doi: 10.7717/peerj.21057 (PMC13108463; doi:10.7717/peerj.21057)
Supplement: Supplemental Information 3 [file peerj-14-21057-s003.zip › validation2.R]

library(Seurat)


library(viridis)
h="PRDX2"


a=scRNA@assays$RNA@data[h,]
summary(scRNAsub@assays$RNA@data[h,])
a["PRDX2",]
summary(a[b,])
scRNAsub$celltype='PRDX2_median'

for (i in 1:min(nrow(scRNAsub), length(scRNAsub$celltype))) {
  if (scRNAsub@assays$RNA@data[h, i] >  1.8309) {
    scRNAsub$celltype[i] = 'PRDX2_high'
  } else if (scRNAsub@assays$RNA@data[h, i] < 1.1508) {
    scRNAsub$celltype[i] = 'PRDX2_low'
  }
}

gene_name <- "PRDX2"
gene_row <- which(rownames(scRNAsub) == gene_name)
RNA_data <- GetAssayData(scRNAsub, assay = "RNA")
non_zero_cells <- which(RNA_data[gene_row, ] != 0)
scRNAsub<- scRNAsub[, non_zero_cells]

scRNAother=subset(scRNA, celltype != 'Epithelial_cells')
set.seed(123456)
a=sample(1:ncol(scRNAother),2000)
scRNAother=scRNAother[,a]

scRNA_chat=merge(scRNAsub,c(scRNAother))


#devtools::install_github("sqjin/CellChat")
library(CellChat)


meta =scRNA_chat@meta.data # a dataframe with rownames containing cell mata data

data_input <- as.matrix(scRNA_chat@assays$RNA@data)
#data_input=data_input[,rownames(meta)]
identical(colnames(data_input),rownames(meta))

library(CellChat)
cellchat <- createCellChat(object = data_input, meta = meta, group.by = "celltype")

#### 人选.human！！！！！！！！！！！！！！！！！
CellChatDB <- CellChatDB.human 
groupSize <- as.numeric(table(cellchat@idents))
CellChatDB.use <- subsetDB(CellChatDB, search = "Secreted Signaling") 
cellchat@DB <- CellChatDB.use 

dplyr::glimpse(CellChatDB$interaction)

cellchat <- subsetData(cellchat)

cellchat <- identifyOverExpressedGenes(cellchat)

cellchat <- identifyOverExpressedInteractions(cellchat)

cellchat <- projectData(cellchat, PPI.human)

unique(cellchat@idents)


cellchat <- computeCommunProb(cellchat)
# Filter out the cell-cell communication if there are only few number of cells in certain cell groups
cellchat <- filterCommunication(cellchat, min.cells = 10)
cellchat <- computeCommunProbPathway(cellchat)

df.net<- subsetCommunication(cellchat)

#returns a data frame consisting of all the inferred cell-cell communications at the level of ligands/receptors. Set slot.name = "netP" to access the the inferred communications at the level of signaling pathways

#df.net <- subsetCommunication(cellchat, sources.use = c(1,2), targets.use = c(4,5)) 
#gives the inferred cell-cell communications sending from cell groups 1 and 2 to cell groups 4 and 5.

#df.net <- subsetCommunication(cellchat, signaling = c("WNT", "TGFb")) 

cellchat <- aggregateNet(cellchat)
dev.off()
groupSize <- as.numeric(table(cellchat@idents))
par(mfrow = c(1,2), xpd=TRUE)
netVisual_circle(cellchat@net$count, vertex.weight = groupSize, weight.scale = T, label.edge= F, title.name = "Number of interactions")

netVisual_circle(cellchat@net$weight, vertex.weight = groupSize, weight.scale = T, label.edge= F, title.name = "Interaction weights/strength")
dev.off()

p_bubble= netVisual_bubble(cellchat,
                           targets.use = c('PRDX2_high','PRDX2_low'),
                           
                           
                           remove.isolate = FALSE)+coord_flip()
p_bubble
ggsave("p_bubblecellchat1.pdf", plot =p_bubble, width = 12, height = 7, dpi = 500)

dev.off()
netVisual_aggregate(cellchat, signaling = 'GDF',  
                    targets.use = c('IS_Epi','Other_Epi'))
cellchat <- netAnalysis_computeCentrality(cellchat, slot.name = "netP")
getwd()
netAnalysis_signalingRole_network(cellchat, signaling = 'EDN', width = 8, height = 2.5, font.size = 10)
pdf("GDF.pdf")
netAnalysis_signalingRole_network(cellchat, signaling = 'GDF', width = 8, height = 2.5, font.size = 10)
dev.off()
pdf("VISFATIN.pdf")
netAnalysis_signalingRole_network(cellchat, signaling = 'MK', width = 8, height = 2.5, font.size = 10)
dev.off()
pdf("TWEAK.pdf")
netAnalysis_signalingRole_network(cellchat, signaling = 'TWEAK', width = 8, height = 2.5, font.size = 10)
dev.off()
pdf("EDN.pdf")
netAnalysis_signalingRole_network(cellchat, signaling = 'EDN', width = 8, height = 2.5, font.size = 10)
dev.off()
pdf("EGF.pdf")
netAnalysis_signalingRole_network(cellchat, signaling = 'EGF', width = 8, height = 2.5, font.size = 10)
dev.off()
pdf("GAS.pdf")
netAnalysis_signalingRole_network(cellchat, signaling = 'GAS', width = 8, height = 2.5, font.size = 10)
dev.off()
setwd("G:\h5")
getwd()

cellchat <- netAnalysis_computeCentrality(cellchat, slot.name = "netP")
h1=netAnalysis_signalingRole_heatmap(cellchat, pattern = "outgoing")
h2=netAnalysis_signalingRole_heatmap(cellchat, pattern = "incoming")
h1 + h2
ggsave("cellchat.pdf", plot =h1, width = 8, height = 7, dpi = 500)
pdf("cellchat1.pdf")
netAnalysis_signalingRole_heatmap(cellchat, pattern = "outgoing")
dev.off()
pdf("cellchat2.pdf")
netAnalysis_signalingRole_heatmap(cellchat, pattern = "incoming")
dev.off()


library(grid)

# Signaling role analysis on the aggregated cell-cell communication network from all signaling pathways
gg1 <- netAnalysis_signalingRole_scatter(cellchat)
gg1
ggsave("cellchat.pdf", plot =gg1, width = 8, height = 7, dpi = 500)

gg2 <- netAnalysis_signalingRole_scatter(cellchat, signaling = c("EDN", "GDF","TWEAK","VISFATIN"))
ggsave("cellchat.pdf", plot =gg1, width = 8, height = 7, dpi = 500)

gg2
netVisual_circle(cellchat@net$weight, vertex.weight = groupSize, weight.scale = T, 
                 label.edge= F, title.name = "Interaction weights/strength",
                 targets.use = 'PRDX2_low')
netVisual_circle(cellchat@net$weight, vertex.weight = groupSize, weight.scale = T, 
                 label.edge= F, title.name = "Interaction weights/strength",
                 targets.use = 'PRDX2_high')
