# Supplementary material for: Multi-omics analysis reveals key genes associated with clear cell renal cell carcinoma
Source: PeerJ. 2026 Apr 21;14:e21057. doi: 10.7717/peerj.21057 (PMC13108463; doi:10.7717/peerj.21057)
Supplement: Supplemental Information 4 [file peerj-14-21057-s004.xls]

## Sheet: Sheet1
ITEM TO CHECK	IMPORTANCE	CHECKLIST
EXPERIMENTAL DESIGN
Definition of experimental and control groups	E	siPRDX2-transfected 786-O and Caki-1 cells vs. negative control (Methods 2.6；page6，line191)
Number within each group	E	1500 cells per well in CCK8 and clone formation (Methods 2.8；page8，line215)
Assay carried out by core lab or investigator's lab?	D
Acknowledgement of authors' contributions	D
SAMPLE
Description	E	786-O and Caki-1 cells from Cell Bank of Chinese Academy of Sciences (Methods 2.6；page6，line191)
Volume/mass of sample processed	D
Microdissection or macrodissection	E	Cellular extraction of RNA does not involve microdissection or macrodissection（no mentioned）
Processing procedure	E	Standard siRNA transfection and RNA extraction (Methods 2.6, 2.7；page6，line194)
If frozen - how and how quickly?	E	Cellular extraction of RNA does not involve freezing（Not mentioned in the manuscript ）
If fixed - with what, how quickly?	E	Cellular extraction of RNA does not involve fixation（Not mentioned in the manuscript）
Sample storage conditions and duration (especially for FFPE samples)	E	Cellular extraction of RNA does not involve storage（Not mentioned in the manuscript）
NUCLEIC ACID EXTRACTION
Procedure and/or instrumentation	E	Vazyme reverse transcription kit #R333(Methods 2.7；page7，line205)
Name of kit and details of any modifications	E	Vazyme #R333, no modifications stated (Methods 2.7；page7，line205)
Source of additional reagents used	D	Takara SYBR Premix Ex TaqII (Methods 2.7；page7，line206)
Details of DNase or RNAse treatment	E	Add chloroform to separate the phases of the solution, absorb the upper aqueous phase, and remove DNA contamination（Not mentioned in the manuscript ）
Contamination assessment (DNA or RNA)	E	Determination of RNA and DNA concentration and purity by multifunctional microtiter plate enzyme labeler
Nucleic acid quantification	E	Determination of RNA and DNA concentration and purity by multifunctional microtiter plate enzyme labeler（Not mentioned in the manuscript ）
Instrument and method	E	Multi-functional Microplate Enzyme Labeler (TECAN Switzerland)（Not mentioned in the manuscript ）
Purity (A260/A280)	D
Yield	D
RNA integrity method/instrument	E	agarose gel electrophoresis（Not mentioned in the manuscript ）
RIN/RQI or Cq of 3' and 5' transcripts	E	RIN:9（Not mentioned in the manuscript ）
Electrophoresis traces	D
Inhibition testing (Cq dilutions, spike or other)	E	Cq Dilution Test（Not mentioned in the manuscript ）
REVERSE TRANSCRIPTION
Complete reaction conditions	E	Vazyme kit(Methods 2.7；page7，line205)
Amount of RNA and reaction volume	E	400ng;20ul（Not mentioned in the manuscript ）
Priming oligonucleotide (if using GSP) and concentration	E	Random hexamers and oligo(dT) primers included in the SuperMix（Not mentioned in the manuscript ）
Reverse transcriptase and concentration	E	Vazyme kit, concentration not detailed（Not mentioned in the manuscript ）
Temperature and time	E	50°C, 15 minutes; 85°C, 5 seconds.（Not mentioned in the manuscript ）
Manufacturer of reagents and catalogue numbers	D	Vazyme #R333 (Methods 2.7；page7，line205)
Cqs with and without RT	D*
Storage conditions of cDNA	D
qPCR TARGET INFORMATION
If multiplex, efficiency and LOD of each assay.	E	Amplification Efficiency:95%,LOD=10 copies/μL（Not mentioned in the manuscript ）
Sequence accession number	E	NM_005809（Not mentioned in the manuscript ）
Location of amplicon	D
Amplicon length	E	100bp（Not mentioned in the manuscript ）
In silico specificity screen (BLAST, etc)	E	Primer sequences were checked by NCBI Primer-BLAST to ensure specificity to PRDX2.（Methods 2.7；page7，line208 ）
Pseudogenes, retropseudogenes or other homologs?	D
Sequence alignment	D
Secondary structure analysis of amplicon	D
Location of each primer by exon or intron (if applicable)	E	No applicable（Not mentioned in the manuscript ）
What splice variants are targeted?	E	PRDX2,β-actin（Methods 2.7；page7，line209 ）
qPCR OLIGONUCLEOTIDES
Primer sequences	E	Provided for PRDX2 and β-actin (Methods 2.7；page7，line208-211)
RTPrimerDB Identification Number	D
Probe sequences	D**
Location and identity of any modifications	E	None（Not mentioned in the manuscript ）
Manufacturer of oligonucleotides	D
Purification method	D
qPCR PROTOCOL
Complete reaction conditions	E	SYBR Premix Ex TaqII (Takara) used (Methods 2.7；page7，line206)
Reaction volume and amount of cDNA/DNA	E	10ul（Not mentioned in the manuscript ）
Primer, (probe), Mg++ and dNTP concentrations	E	Mg++:4 mM;dNTP concentrations:0.2 mM（Not mentioned in the manuscript ）
Polymerase identity and concentration	E	Takara SYBR Premix Ex TaqII (Methods 2.7；page7，line206)
Buffer/kit identity and manufacturer	E	Takara SYBR Premix Ex TaqII(Methods 2.7；page7，line206)
Exact chemical constitution of the buffer	D
Additives (SYBR Green I, DMSO, etc.)	E	SYBR Green (Methods 2.7；page7，line206)
Manufacturer of plates/tubes and catalog number	D
Complete thermocycling parameters	E	Initial denaturation at 95°C for 30 s, followed by 40 cycles of 95°C for 10 s and 60°C for 30 s（Not mentioned in the manuscript ）
Reaction setup (manual/robotic)	D
Manufacturer of qPCR instrument	E	Roche, USA （Not mentioned in the manuscript ）
qPCR VALIDATION
Evidence of optimisation (from gradients)	D
Specificity (gel, sequence, melt, or digest)	E	Gel（Not mentioned in the manuscript ）
For SYBR Green I, Cq of the NTC	E	25（Not mentioned in the manuscript ）
Standard curves with slope and y-intercept	E	Slope: -3.32, Intercept: 25.6（Not mentioned in the manuscript ）
PCR efficiency calculated from slope	E	100% (calculated from slope -3.32)（Not mentioned in the manuscript ）
Confidence interval for PCR efficiency or standard error	D
r2 of standard curve	E	0.998（Not mentioned in the manuscript ）
Linear dynamic range	E	10⁶ to 10¹ copies（Not mentioned in the manuscript ）
Cq variation at lower limit	E	Triplicate reactions at the detection limit (10 copies) showed consistent amplification with a standard deviation of Cq < 0.5（Not mentioned in the manuscript ）
Confidence intervals throughout range	D
Evidence for limit of detection	E	The limit of detection was established using serial dilutions of cDNA from known concentrations. Amplification was consistently observed down to 10 copies in ≥95% of replicates, confirming the assay's sensitivity（Not mentioned in the manuscript ）
If multiplex, efficiency and LOD of each assay.	E	Not applicable. Single target (PRDX2) was analyzed in singleplex reactions.（Not mentioned in the manuscript ）
DATA ANALYSIS
qPCR analysis program (source, version)	E	Roche LightCycler 96（Not mentioned in the manuscript ）
Cq method determination	E	Fixed Threshold（Not mentioned in the manuscript ）
Outlier identification and disposition	E	Outliers with CV>5% were excluded. Samples with no exponential period or a sudden drop in signal were excluded.（Not mentioned in the manuscript ）
Results of NTCs	E	Undetected（Not mentioned in the manuscript ）
Justification of number and choice of reference genes	E	β-actin（Not mentioned in the manuscript ）
Description of normalisation method	E	Relative quantification; method (ΔΔCt)（Not mentioned in the manuscript ）
Number and concordance of biological replicates	D	Described (three technical replicates mentioned for cell assays, Methods 2.8，page7，line215)
Number and stage (RT or qPCR) of technical replicates	E	3（Methods 2.8，page7，line215）
Repeatability (intra-assay variation)	E	all CV≤4%（Not mentioned in the manuscript ）
Reproducibility (inter-assay variation, %CV)	D
Power analysis	D
Statistical methods for result significance	E	t-test（Not mentioned in the manuscript ）
Software (source, version)	E	Graphpad prism 9.5（Not mentioned in the manuscript ）
Cq or raw data submission using RDML	D
Table 1. MIQE checklist for authors, reviewers and editors. All essential information (E) must be submitted with the manuscript. Desirable
information (D) should be submitted if available. If using primers obtained from RTPrimerDB, information on qPCR target, oligonucleotides,
protocols and validation is available from that source.
*: Assessing the absence of DNA using a no RT assay is essential when first extracting RNA. Once the sample has been validated as
RDNA-free, inclusion of a no-RT control is desirable, but no longer essential.
**: Disclosure of the probe sequence is highly desirable and strongly encouraged. However, since not all commercial pre-designed assay
vendors provide this information, it cannot be an essential requirement. Use of such assays is advised against.
